# Supplementary material for: Metabolic stress reveals widespread accumulation of cap-unmethylated RNAs
Source: bioRxiv. 2026 Feb 24:2026.02.23.707474. Preprint. [Version 1] doi: 10.64898/2026.02.23.707474 (PMC13004159; doi:10.64898/2026.02.23.707474)
Supplement: Supplement 1 — Data S1. (separate file) Percent methylation from m7G-IP, percent input from Cap-Tag, and high confidence targets [file media-1.xlsx]

## Sheet: Cap methylation
Overlapping transcripts from two datasets	ave % me from m7G-IP	ave % IN from Cap-Tag
YBR292C	100	2.21472
SPG3	100	1.46905
PWP2	100	1.15346
BNI1	100	0.641432
ESP1	100	0.734606
MEC1	100	1.83721
MOT1	100	0.178312
BPH1	100	1.71167
STT4	100	0.658131
TEL1	100	0.803673
HFA1	100	1.0191
APC1	100	0.760967
SWR1	100	1.18826
NFT1	100	0.573729
TAO3	100	1.25581
OSH2	100	1.4761
MMS1	100	0.523682
YPR203W	100	2.73074
ATH1	100	0.727546
YJR029W	100	2.22261
ECM30	100	2.89697
SSK2	100	0.565487
YML040W	100	3.25202
MLP2	100	0.858049
YLR278C	100	1.36126
YMR050C	100	0.365134
YSP2	100	0.708638
TRA1	100	2.65256
STH1	100	1.03747
STU1	100	0.50317
SPO71	100	0.219654
SLH1	100	0.20288
ECM29	100	0.0217423
MDS3	100	0.218258
PRM7	100	1.5497
PRP8	100	0.559068
SLN1	100	0.641418
TRK1	100	0.342669
NFI1	100	1.71585
IFH1	100	1.2294
BUD3	100	0.679927
RPA190	100	0.902709
UBR2	100	0.834887
RPL7B	100	1.04432
EDE1	100	1.2669
SIN3	100	0.281334
YJR028W	100	3.7113
RAV1	100	0.365477
GCN2	100	0.451163
YCL019W	100	6.97848
MHP1	100	2.61166
BNR1	100	3.97698
SRB8	100	1.86972
PET111	100	2.55011
HAP1	100	0.796275
ROM2	100	0.778491
CSF1	100	3.10469
SNZ1	100	1.74858
STE20	100	2.32137
DNA2	100	1.2651
ECM21	100	0.18071
SMC2	100	1.24857
SMC1	100	0.861917
YPR204W	100	0.266023
YCF1	100	0.186774
NET1	100	2.00759
CLG1	100	0.876728
DRS2	100	0.729716
PEX6	100	0.534743
DNF2	100	0.2121
YAR010C	100	4.68007
YNR065C	100	1.7598
RPO41	100	0.731414
YEL077C	100	0.504752
YML133C	100	0.586258
SEF1	100	0.939282
YFR016C	100	1.56901
GFD2	100	2.79435
YHR219W	100	1.46814
ISW2	100	0.971205
AGA1	100	0.264891
HRK1	100	0.536585
IRC20	100	1.2513
SWI1	100	1.9199
APT2	100	2.96526
SNF5	100	0.359097
TAF2	100	0.388033
GCR1	100	1.33853
SWI4	100	1.7512
PRP22	100	0.892579
EFT2	100	0.770628
ATG26	100	0.558973
SSN2	100	0.61764
TOR1	100	0.812596
NAM7	100	1.38007
SIR4	100	1.15642
XRN1	100	0.132211
SPP41	100	1.31173
YOL075C	100	1.24393
SMC3	100	0.836424
VMR1	100	0.706343
RPG1	100	1.29954
MYO5	100	0.992031
TUS1	100	0.380656
ULS1	100	0.614862
EAF1	100	1.30853
PAN2	100	0.320423
RPO31	100	0.227593
MSB2	100	0.489991
RPS26A	100	3.36505
SCC2	100	0.418222
EFT1	100	0.646734
PUF4	100	1.03274
YLR419W	100	0.406701
PRM10	100	1.29271
PYC1	100	0.376278
SRO7	100	0.235252
RIA1	100	0.05499
PMD1	100	2.10939
PHM7	100	0.390877
CYM1	100	0.277861
TOP2	100	1.00321
EIS1	100	2.19665
KIN1	100	0.67187
TSC11	100	3.09852
TIF4631	100	1.56197
YRF1-1	100	2.63837
PDS5	100	0.369248
VAC7	100	0.255206
PDR15	100	1.20442
SNU13	100	1.63888
KRE5	100	1.30666
ASK10	100	0.678264
NUP157	100	0.506023
UTP21	100	0.953669
DNF3	100	0.608062
MSB1	100	0.447663
AKR2	100	1.54895
MUM3	100	6.07738
KRE33	100	3.9838
HIR3	100	1.86093
YPK9	100	0.582934
PEP5	100	0.12357
RPL8A	100	1.73817
NTE1	100	0.31949
MTR10	100	0.991959
MSH6	100	0.213171
YRF1-4	100	1.58985
BRR2	100	0.701753
TRM3	100	0.961943
STD1	100	5.6419
IST2	100	0.816097
SPC110	100	2.78311
MCM6	100	0.958654
SXM1	100	0.461937
URA7	100	4.11514
RGA2	100	1.25292
AFT1	100	2.4559
RSC2	100	2.14609
FUN30	100	1.20716
YPR097W	100	1.02444
CLU1	100	0.326633
TBS1	100	1.15816
CYC8	100	1.74244
YCS4	100	1.71073
TRS120	100	1.13176
MPH1	100	0.973601
PTK1	100	10.2591
SMC6	100	1.59146
CYK3	100	1.3145
POL1	100	0.1941
ACS1	100	0.90549
CPA1	100	0.925949
EPL1	100	4.89118
IQG1	100	1.43019
TRK2	100	1.17783
VIP1	100	0.515887
YDR222W	100	6.89285
SLA2	100	1.85628
CIN8	100	0.821359
SWH1	100	0.722728
BCK2	100	0.784066
NOG1	100	2.13918
REV1	100	0.460822
SSB1	100	1.13923
NNF2	100	0.393059
ECM16	100	2.00112
RKI1	100	4.60354
CBF2	100	1.24255
TRS130	100	1.13585
GIN4	100	0.675403
RPL15A	100	1.82701
HOS4	100	2.35225
DOP1	100	1.11775
VPS16	100	0.287295
NCS6	100	1.833
ATG15	100	1.35376
YEL025C	100	1.24438
FHL1	100	1.64073
GEA1	100	1.36523
NMD2	100	1.26222
YRF1-5	100	1.58852
CHA1	100	0.783696
DON1	100	3.83885
HPR1	100	2.9175
YCL020W	100	9.80685
YMR196W	100	0.458943
YBL111C	100	4.12066
POL4	100	2.56352
ZPS1	100	5.61006
REG1	100	0.675619
GAL11	100	1.04659
SSA3	100	1.18464
GUS1	100	0.619953
YGL140C	100	0.365223
ILV3	100	1.00881
GIP3	100	0.809555
CAF130	100	1.78773
MSN5	100	0.296154
CHS1	100	0.442955
ENA1	100	1.97857
YFL066C	100	0.560404
NEO1	100	1.30074
BIR1	100	0.892085
BBC1	100	1.36316
CDC60	100	0.396921
ACO1	100	0.432057
HLR1	100	2.99579
VPS8	100	1.36619
STE23	100	1.43012
RAD2	100	1.22682
KIN2	99.8467	0.749662
VID30	99.5909	0.644967
PTA1	99.5682	2.17761
YEF3	99.2825	2.32017
IMH1	99.0504	4.92281
NIP100	99.0393	1.62041
BUD2	98.9868	0.567621
ADH2	98.9437	1.20776
SWI3	98.8976	1.81518
KHA1	98.8713	0.393874
RFX1	98.8105	0.617881
SET4	98.7056	1.61001
YGL036W	98.6668	0.457031
MBP1	98.2359	0.928754
SCH9	98.0391	1.44053
SGS1	97.7714	3.28025
MCM7	97.7504	0.191776
FYV8	97.7334	1.33258
SNT2	97.6103	1.17079
GDS1	97.4874	1.34623
PEX1	97.4767	1.05461
RPL34B	97.4254	4.902
SMC5	97.2731	1.83212
SYT1	97.2447	0.444511
PRP16	97.0672	1.42373
ASE1	97.0468	2.09244
UBP3	96.9918	1.13585
SLK19	96.9335	1.92878
SDA1	96.9246	3.21222
RPL21A	96.8079	4.0131
ATG11	96.7401	1.0631
YGR054W	96.7098	2.71383
ECM27	96.6567	1.18257
ISW1	96.6189	0.65278
SFP1	96.5643	0.274301
OPT2	96.4727	2.95857
YPL150W	96.4721	1.2809
SEA4	96.2821	0.185752
UBP7	96.2339	0.60968
ZDS1	96.1921	3.35901
PHO81	96.1423	0.604053
YCG1	96.0601	1.48047
FLC3	96.0481	0.554334
HMG1	96.001	0.482762
RPL3	95.9205	1.35734
RPL30	95.8954	2.87483
MRS6	95.7278	0.0998501
DSE4	95.5585	0.89631
YBR225W	95.5431	0.956798
CCR4	95.5173	1.91882
DPB11	95.2631	2.18432
SEC26	95.2156	0.475056
NOT3	95.1978	3.71021
GPB1	95.0596	0.368477
LAA1	94.7849	2.09272
PDR3	94.7554	3.26993
GCN4	94.7507	1.64096
RPL10	94.6185	2.75371
GYL1	94.5384	2.52438
ABP1	94.4991	2.32469
SPT6	94.3503	1.25677
YDR102C	94.2615	12.7035
SNF3	94.2292	1.19482
ALY1	94.1849	0.793637
RPS26B	94.0192	3.37235
RIX1	94.0108	2.40754
FAR1	93.8907	1.53083
MDM1	93.8439	0.908753
MRN1	93.8306	1.29918
UTP5	93.8225	4.11607
PDC6	93.8088	3.51666
FAP1	93.7436	1.0332
HDA2	93.7385	4.32846
SSK22	93.6335	0.669375
SBE22	93.5986	0.295452
YMR252C	93.4118	2.89878
SRO77	93.3126	0.870389
GPB2	93.2402	1.61575
YKL050C	93.0995	1.53384
STE12	93.0455	3.05049
VPS53	92.9951	1.20074
SIA1	92.9363	1.26298
NEW1	92.7323	1.0214
STE13	92.672	0.762294
THI72	92.4715	1.50352
GCV2	92.4454	0.550688
GLN3	92.4247	1.24809
TKL1	92.3783	1.81761
ILV2	92.3249	1.0054
CHL1	92.2933	3.34115
MTO1	92.2915	3.0014
ABF1	92.2334	0.530002
RPL7A	92.2154	1.97088
DDC1	92.1356	1.46186
RKR1	92.1165	1.50913
DSF1	92.0778	2.91677
GIP2	92.0428	1.63263
SSC1	92.0397	0.738638
CST9	91.9951	1.27612
FKS3	91.9951	2.58106
FIR1	91.9517	1.137
KCS1	91.8346	0.765375
SCW11	91.7867	0.420665
SPT23	91.7062	0.23574
VAM6	91.5538	0.800145
ROM1	91.5246	0.511108
YGR130C	91.4868	2.9173
PEP3	91.4483	0.87781
LDB19	91.4245	1.44575
STB2	91.405	1.20912
PUT2	91.3316	0.54402
SEC27	91.2867	0.733162
DGR2	91.2222	1.17217
ACE2	91.2191	0.385989
AGC1	91.1693	2.09518
LCD1	91.0333	2.52072
TMA108	91.0004	0.743932
SSM4	90.9889	0.646644
CLB2	90.9155	0.79938
KIP1	90.907	2.27183
SAC7	90.7448	3.00299
PTR3	90.7328	1.9832
ERG10	90.7003	3.98878
PRK1	90.6392	0.203009
PMA2	90.5306	0.680234
SOK2	90.4457	2.91898
RPI1	90.3879	3.88937
GPT2	90.3606	1.44442
BNI4	90.1262	0.812176
SSA1	90.0057	1.08917
HSF1	89.9894	2.81657
STM1	89.9707	2.47467
CDC48	89.857	0.686704
SEC24	89.3303	1.30837
UBP1	89.2655	1.4369
VAC8	89.2431	1.15293
HUL4	89.1172	1.08656
MSS4	88.8729	0.836114
SNU66	88.8552	0.739569
CIR2	88.8417	1.11579
MDR1	88.84	0.882646
RAD1	88.8083	1.17652
SSB2	88.795	0.316245
IES1	88.7791	2.7646
PRT1	88.7671	1.60006
RPN1	88.7597	0.464167
MCH5	88.7548	0.812447
EXO84	88.7496	3.80368
MAL12	88.65	1.5527
ASH1	88.4811	1.32095
HMG2	88.3976	0.426685
SVF1	88.2861	1.82292
SRO9	88.2289	2.09122
ALR2	88.2076	0.269278
SWI6	88.1796	1.47667
AFG3	88.121	0.606261
RSC3	88.0966	1.16811
YHL017W	88.0648	0.930547
CAF120	88.049	5.34192
TOF2	88.0325	1.40664
TPS2	87.9831	0.369201
LEU1	87.9011	1.21006
YMR102C	87.8708	1.06787
SSE1	87.7836	0.839765
USA1	87.6914	0.867621
MAK21	87.6143	1.9233
KEX1	87.4743	1.72869
PDC1	87.4415	1.2434
UFO1	87.4005	2.69099
RPL24A	87.3418	4.94413
FPK1	87.3062	1.41312
EMC1	87.2314	0.931202
RPS4A	87.2163	4.38097
YNL195C	87.1833	0.323859
SKS1	86.9944	1.27523
ALR1	86.9357	0.718222
YHR131C	86.9183	1.11879
TAF7	86.821	1.71783
KIN4	86.7338	1.40182
DBF4	86.7097	0.562803
MIG2	86.6121	3.15296
STE6	86.4815	1.10165
SSA4	86.3746	3.33485
AVO1	86.205	1.20767
SAN1	86.1686	3.77713
AIM44	86.1682	1.67772
SLM2	85.9196	1.0984
VID27	85.91	0.457292
SAT4	85.9042	1.50373
ALA1	85.8914	1.22528
FUN12	85.7269	3.67482
YNR064C	85.6629	1.84375
BUL1	85.6311	1.3144
SST2	85.5162	1.50545
NGL3	85.5058	2.98392
RPL20B	85.4337	6.96999
SNU114	85.3661	1.23296
ELP2	85.2807	1.07521
UTH1	85.2644	1.30741
DED1	85.2483	1.51184
REC102	85.1876	5.80288
PLB3	85.1612	1.31343
SUN4	85.1567	1.26907
ARO80	85.1233	0.432483
NGG1	85.1168	3.32687
DBP2	85.0843	5.01637
AGP3	85.0075	1.04775
YPL068C	84.9048	3.84754
RPP2A	84.8041	6.50972
HRP1	84.7897	0.985747
HPF1	84.6231	1.43002
UBP13	84.6163	1.69713
CBK1	84.5863	1.47984
RPS3	84.5819	4.83708
YNL234W	84.563	3.38738
YLR464W	84.504	2.15671
TOD6	84.395	3.62644
PYC2	84.3674	0.831261
THS1	84.3513	2.58816
PUT1	84.2134	1.98289
SED4	84.2073	1.33959
YAT1	84.152	1.31711
YML002W	84.143	1.52413
RIM9	84.0486	4.3811
TRM82	84.0326	3.7239
SAS3	83.9824	2.68519
DBP7	83.9286	0.987385
YRO2	83.8516	0.543275
YNL247W	83.8321	1.74986
RPL19A	83.8211	3.51631
BDF1	83.817	2.15799
CPA2	83.8132	0.539135
PIR3	83.7775	1.89433
ROD1	83.7737	1.52193
SLD3	83.6825	5.78406
PTC2	83.6228	3.24555
KCC4	83.5861	1.31201
SAC3	83.5609	1.97086
CWH43	83.4876	0.817964
RPS1B	83.4175	5.61253
MDL1	83.3726	1.19353
KTR7	83.3474	1.91134
BDP1	83.0905	2.62752
HFM1	83.0869	1.71468
RPL19B	83.0868	4.44109
JIP4	83.0065	1.66599
LPD1	83.0052	0.575819
YGL176C	83.0014	1.29473
RFC1	82.8765	1.51047
LRE1	82.8379	1.1403
YRM1	82.7074	1.59214
BRE5	82.6985	2.17352
MEF2	82.6372	0.723223
FZO1	82.6195	1.16628
REB1	82.6089	1.57181
RPL41B	82.5851	3.54795
SER33	82.5285	0.895649
RTT10	82.5232	0.974437
HAS1	82.502	1.68092
KAR3	82.4656	0.916019
LAG2	82.4505	2.26576
SRY1	82.4398	6.86924
MRD1	82.3908	2.85319
RGT2	82.3746	1.59659
YDR109C	82.3406	2.76906
ZAP1	82.3299	2.57462
FOX2	82.3267	0.657519
KAP114	82.3205	0.757595
SPB4	82.231	4.89682
PUT3	82.2063	0.546388
PPT1	82.1882	1.54557
HOL1	82.1166	0.919514
APE2	82.1139	0.966759
VAM7	81.9993	4.78771
YJL045W	81.9652	1.70981
FPS1	81.8998	1.4157
YAT2	81.8823	1.01761
YRR1	81.7211	0.799262
HEM1	81.6633	1.55784
PPZ2	81.6312	1.61965
GTB1	81.5351	2.15586
SKO1	81.4944	2.23502
SFB3	81.4036	0.654744
MDH2	81.3863	1.28639
UBP5	81.3666	1.81127
ECM5	81.3489	1.4514
APE3	81.3013	1.27559
HSP78	81.2898	2.48205
PIP2	81.2628	0.733415
BUD6	81.2253	0.306436
MAL11	81.218	2.29156
SOV1	81.1886	1.06689
LAS17	81.1763	3.75045
NME1	81.1603	2.77451
SAP155	81.1454	0.304915
CAB3	81.0738	2.66241
TEF4	81.0496	1.52704
COS111	81.0054	2.65528
RPL14A	80.9549	7.51102
UTP15	80.9388	1.38359
AFG2	80.9217	3.28949
RPL27A	80.8593	4.60968
GAT2	80.8337	1.47311
YAK1	80.7862	0.553198
HAA1	80.7577	1.24643
MGA2	80.7542	0.669128
COG3	80.7488	0.735539
RPL2A	80.7326	1.96229
NIC96	80.7317	0.818888
NCA3	80.7227	5.49611
MRH4	80.7025	1.13243
NMA111	80.7003	1.78755
HSL7	80.5498	1.83602
SCW4	80.523	1.08617
RTT107	80.4792	2.67065
YGR237C	80.4627	3.29307
MRE11	80.3934	2.19758
YGR079W	80.393	5.75743
FLC2	80.3449	0.673026
ACS2	80.3432	0.950116
KAR2	80.3292	0.465785
YVH1	80.2258	3.26646
MES1	80.1771	1.96435
PGM1	80.1719	5.50268
RCO1	80.1372	0.865776
RRT1	80.1249	5.56476
YOR296W	80.0987	3.22857
RPS6B	80.0581	3.67264
ROT2	80.035	1.14972
YJR154W	79.9952	5.36061
SRP72	79.9861	2.84562
TFG1	79.9563	3.34246
SHE10	79.9463	2.59929
SSA2	79.9231	1.10595
MPS1	79.8639	0.545057
DPS1	79.7925	3.19681
STI1	79.7852	1.47088
INP52	79.7757	1.91591
PDR12	79.7355	0.560589
TAF5	79.645	2.39503
PRM2	79.5704	3.92559
MSS11	79.5625	1.70687
SPR6	79.5222	3.67852
IPI3	79.5041	2.02307
KAP95	79.4827	0.41073
PXL1	79.4818	3.15291
RIC1	79.47	0.783066
MCM10	79.4338	3.07847
PMI40	79.4214	2.91319
WSC4	79.3479	4.40545
EFR3	79.3224	1.75292
UBA1	79.3184	0.848976
MDM20	79.2915	1.99396
RAD4	79.2142	3.77019
GUP1	79.1802	1.68574
SEC1	79.159	1.08262
SLM5	79.127	3.22228
RPS6A	79.1157	7.57099
RPS8B	79.0787	5.65164
ICL1	79.0643	2.17046
PBP1	79.001	0.395971
RIM20	78.9519	0.896924
CIN2	78.9429	8.04149
ILV6	78.8087	3.05819
ART10	78.8062	2.34519
MNN4	78.79	1.79565
CSE1	78.7206	2.19585
SWI5	78.6118	2.1387
RPL17B	78.5938	4.96778
NCL1	78.5395	0.179345
PFK26	78.4872	1.02169
RPS0B	78.3909	1.90961
SFI1	78.3828	1.19037
SGM1	78.3788	4.22373
PLB1	78.3665	1.48579
HSP104	78.3117	1.30273
YHL008C	78.3032	1.66594
FUM1	78.2584	3.62621
ACO2	78.2194	1.87928
ILV5	78.2049	2.25183
SBE2	78.1957	2.24247
TDA7	78.1482	1.37403
SEY1	78.1473	0.603688
PSD2	78.1132	1.74339
SAS10	78.1127	4.30387
BSP1	78.1108	1.64634
ATM1	78.0934	2.01842
PPS1	78.092	1.32131
TAX4	78.0767	2.85764
TRL1	77.9715	1.15126
NOP1	77.916	4.05467
VTH1	77.8881	2.28563
YPR202W	77.8757	3.50971
PDC2	77.846	0.497252
MAM33	77.8391	1.385
YTA12	77.8153	0.93554
FRK1	77.7865	0.839888
SSK1	77.7359	4.57947
FBA1	77.6591	1.53378
YPL278C	77.6354	1.6759
MAK16	77.5616	2.68514
MUB1	77.5	0.988465
APL5	77.468	1.6343
INP51	77.4235	1.15385
GAL80	77.396	2.20446
FAA2	77.3862	0.69414
ASM4	77.322	1.7274
CDC15	77.2755	0.42532
KIP3	77.2627	1.3473
STE11	77.2409	1.3132
HO	77.2355	5.88176
ECM3	77.1734	1.79033
PIF1	77.1642	3.62291
POT1	77.1605	3.07277
ASI1	77.0685	1.21108
PRP43	77.002	2.99382
HUL5	76.9924	0.708224
LCB2	76.9901	1.3507
RAD5	76.959	2.79285
YPR084W	76.9342	1.8083
MTH1	76.8383	1.63355
YKR018C	76.7793	1.99502
ENP2	76.7457	0.623832
STE5	76.7384	1.44152
PXA1	76.7369	1.30409
RRP14	76.7111	9.23262
FDH1	76.7059	1.19659
GAS5	76.7056	1.9682
YMR160W	76.6909	1.88603
HOT1	76.6322	2.83964
SCY1	76.6135	2.83328
FIG4	76.612	2.02724
MGM1	76.6106	1.20975
CTT1	76.5956	0.787292
YNL194C	76.592	1.15922
GUT1	76.5839	1.49581
DFG16	76.522	3.99173
TRM11	76.4767	1.97948
FRE3	76.442	1.22483
TPO2	76.4237	4.38493
TOS4	76.4154	1.04627
ARP5	76.3885	3.64003
PRC1	76.3769	1.55997
WSC3	76.3036	0.936966
YER158C	76.2927	4.34383
PSP1	76.2441	1.14312
SEC61	76.1978	1.02349
VMA2	76.1945	2.7292
TRM44	76.1895	1.62252
AAR2	76.1023	2.1552
TRE1	76.0753	0.944292
HXK1	76.0586	0.677552
LEU4	76.0482	1.21888
COX10	76.0266	2.19566
LAP3	76.0262	2.92155
LCB5	76.025	5.03818
EXG1	76.0213	1.36969
LTV1	75.9796	5.90528
INP2	75.9766	1.70951
RLM1	75.8859	2.97384
KIN82	75.821	0.891808
FMT1	75.8161	3.53689
CLN3	75.8089	1.57931
ACK1	75.7972	1.73215
PMR1	75.7928	0.131192
DIP2	75.7882	2.85347
GYP7	75.7863	2.50068
SYF1	75.7701	1.50899
UFD4	75.7056	0.594214
SIZ1	75.6901	0.525614
TOM70	75.6096	1.13307
KEX2	75.5642	1.84548
CWH41	75.5595	0.817697
DEF1	75.5381	1.58082
PDA1	75.4384	2.96247
IOC3	75.4345	1.90817
YTA6	75.422	4.1693
HSH155	75.4017	0.479009
PEX8	75.3766	2.0046
GSM1	75.3511	1.81641
PTK2	75.3415	1.8623
PHR1	75.3344	0.895317
SNF1	75.2725	1.26344
RAP1	75.2274	2.08059
SSQ1	75.1918	2.15479
ADP1	75.1529	0.375594
MLS1	75.1419	2.07792
VID28	75.1387	2.09752
KKQ8	75.1193	2.1353
EFB1	75.1098	5.39385
OSH3	75.0912	1.4011
GDH2	75.0215	1.2307
HXT10	75.0084	2.52182
HMS2	75.0029	7.76096
MUK1	74.9887	2.64855
PGS1	74.9631	2.79406
PAT1	74.9611	1.71459
NUT1	74.9412	0.504043
SEC9	74.9247	3.12008
FET3	74.9161	1.45767
HTS1	74.883	1.3337
YCT1	74.8686	1.96755
ORC1	74.7678	1.7182
APP1	74.756	1.44652
AIM3	74.6698	2.81334
ARO4	74.6251	1.67709
RTG3	74.6203	1.5039
RRP6	74.6193	1.4531
BRF1	74.535	1.35259
SPC97	74.5316	2.00668
KRI1	74.4943	4.01131
RPS25A	74.3779	6.02487
TSA1	74.3499	2.84956
NFS1	74.2936	1.89934
SKN1	74.2699	1.06354
EDS1	74.2656	2.5174
BUD31	74.2346	4.64219
RSC8	74.168	8.06985
CUE3	74.0826	1.24502
MSH3	74.0781	1.21435
NTH1	74.0665	0.392267
RPL8B	74.0609	6.43032
DUG2	74.0241	1.73605
HAL5	74.0127	2.86327
SNU71	74.0029	1.44836
CRZ1	73.9981	1.46205
YBR027C	73.9849	5.01097
TRE2	73.9782	0.402121
SDH1	73.9762	1.44065
YDL109C	73.8172	3.84938
GGA2	73.7937	0.68204
YDR444W	73.7851	1.72961
RFA1	73.7544	1.55662
SKT5	73.753	2.58375
UGA2	73.7429	2.36033
PET127	73.7242	1.50487
RRB1	73.7129	1.87826
FRS2	73.5935	1.35578
NUD1	73.542	2.35963
NPR1	73.4527	0.862578
YSH1	73.4373	1.43148
CDC9	73.4175	2.53689
APL3	73.4094	1.22285
KAP104	73.3985	0.680698
CYB2	73.3692	0.808911
CCC2	73.3672	1.07966
SMY2	73.3367	2.37872
RPS16B	73.3085	4.53789
HOS3	73.3054	0.978293
CDC5	73.2965	1.10719
SSF1	73.2955	3.84131
CPS1	73.2945	0.47472
VPS35	73.2924	0.817643
YLR001C	73.2855	1.51118
NCA2	73.2806	0.600627
CDC19	73.2631	1.81841
COX15	73.2531	1.3025
PMT4	73.1196	0.645317
PBS2	73.0881	1.25975
UTP8	73.0852	1.48787
COY1	73.0808	1.67294
SPC98	73.0477	1.61685
YDL199C	73.047	1.74043
CAT2	73.043	0.77833
PYK2	73.0271	3.32168
MKS1	72.9827	1.19904
MNL1	72.9726	1.96571
PAC11	72.9544	3.61795
POL5	72.949	1.31213
RRN6	72.887	1.24921
YDR338C	72.8445	0.661049
TRM2	72.8349	3.3813
RPS12	72.811	3.07659
TIF1	72.7796	3.96513
BUL2	72.7698	0.677326
SMP3	72.7683	0.74396
HSP42	72.747	1.90757
PFA4	72.7213	2.52466
SAC1	72.6846	1.61358
YPL216W	72.6838	4.37774
STU2	72.6507	1.67405
DSF2	72.5869	3.86955
TOP3	72.571	2.52748
CHO2	72.554	0.191378
ARK1	72.5421	1.08212
SOF1	72.5192	4.69672
TDA3	72.512	1.94787
GAD1	72.4745	1.72076
TUL1	72.4657	1.06589
HSP82	72.3817	0.92033
TUB1	72.3175	1.85669
UBP10	72.3132	1.10493
MSD1	72.2692	2.61537
MSN1	72.2684	2.70529
SIR3	72.2666	0.598292
CCT7	72.2599	1.59026
RPS11A	72.1967	5.27159
PHO2	72.1922	1.6408
AMD2	72.1331	1.03986
UPC2	72.1265	2.27384
TRZ1	72.0938	1.0875
GET3	72.062	5.91279
GIP4	72.0299	3.15075
MAE1	72.0103	2.99264
SDS3	71.9858	2.35125
MSH2	71.9791	0.714339
RPL41A	71.9085	5.73526
SLY1	71.9082	1.00097
MPE1	71.8952	2.99043
YLR177W	71.8732	3.21059
GID7	71.872	2.12581
APL1	71.8619	3.56553
NRT1	71.8463	2.66957
GLN4	71.8375	0.448556
VHS3	71.8206	3.47557
DAK1	71.8128	2.8587
PDC5	71.8045	0.500713
FAA3	71.7657	0.95246
YJL068C	71.7405	2.10794
NOC4	71.7319	4.55212
AXL2	71.7015	1.35789
CAM1	71.7011	3.65
PGK1	71.6838	0.731029
ASN2	71.6766	1.47335
SLM1	71.6552	1.56369
RAD54	71.6145	1.53317
BCH2	71.5966	1.56733
MSA1	71.586	2.11637
TOP1	71.5388	5.61315
GLY1	71.5174	1.42268
BDH2	71.4929	2.6521
MEX67	71.4907	1.80804
AXL1	71.4854	1.78401
PRR2	71.4823	1.02048
GUF1	71.4823	1.82658
AIM9	71.4441	1.74057
SCD5	71.3854	2.31376
COR1	71.3852	3.32944
PUS7	71.3787	2.0812
HXT5	71.3757	1.42794
PEP4	71.3627	2.9857
TEF2	71.3427	1.21363
LEU3	71.2651	1.02204
EFM1	71.2437	3.08719
YLL032C	71.24	1.28197
RPS9B	71.2226	5.17044
FAA4	71.1309	1.83964
YJU2	71.1125	3.53819
MSC3	71.0972	1.76302
LAS21	70.997	1.795
CTS1	70.905	2.51532
MRH1	70.8692	1.0183
MNN11	70.8589	3.12766
RPL4A	70.8511	1.29142
NPP1	70.766	1.3024
SAC6	70.7545	0.840267
GLC3	70.7329	0.409022
FPR3	70.7117	5.49097
XRS2	70.7085	2.84746
HCM1	70.6666	2.11231
GPD1	70.5989	0.924831
MNN2	70.5603	2.6361
SAH1	70.5518	1.02042
ERG11	70.5328	1.32846
GEM1	70.5175	2.91255
TRF5	70.4753	1.96575
AAT1	70.4395	2.99154
SPS100	70.43	3.84837
CPR4	70.3962	3.26275
RPL12A	70.3613	4.56157
TDH2	70.3192	2.12077
VPS41	70.3106	0.992684
IMD3	70.2946	1.77485
MRT4	70.2399	3.24989
YGR126W	70.2396	5.20008
SPE3	70.2207	2.70166
NOP14	70.2156	2.40882
PRY3	70.1982	1.87569
TIF3	70.1878	2.13601
ABZ1	70.1534	0.92714
SRP40	70.1505	18.2436
GAS1	70.1408	1.4857
STO1	70.1302	0.654116
BUD9	70.1208	2.55567
RRS1	70.118	3.68489
VHS1	70.0757	1.80067
YPK2	70.0427	1.09372
PUF2	70.034	0.949839
RPL34A	70.0169	3.99686
YOR338W	70.0004	3.7322
RAD3	69.9828	1.12679
NMD3	69.8877	1.54631
NPL3	69.8829	1.73267
VTS1	69.8684	4.06624
DMA2	69.7748	1.36477
THI4	69.7652	7.54001
MMS4	69.7388	1.24947
SCC4	69.6802	4.70269
YCK1	69.677	3.33593
RTG2	69.675	1.11989
YOL057W	69.6688	2.1773
CBP2	69.6674	6.36048
KIP2	69.6396	2.68448
HPC2	69.6199	3.34787
RNQ1	69.6169	4.75057
FLO5	69.5365	2.5157
VPS70	69.5328	1.31311
HEK2	69.5297	2.45824
SSH4	69.512	1.24101
MEF1	69.5104	1.60816
BST1	69.499	0.829174
EAF7	69.4982	8.78713
CDC27	69.466	0.688135
PGA1	69.4067	4.79157
SER3	69.3425	0.854383
HRD1	69.2975	2.32783
PDH1	69.2956	4.69722
CHS6	69.2175	3.28903
IRR1	69.2082	1.37876
VPS72	69.1778	7.4527
RPL6A	69.1648	5.67131
YMR1	69.153	1.89896
MDL2	69.1417	0.830779
PMS1	69.092	1.25522
DBP1	69.069	2.62715
RRM3	69.0208	1.55607
DNM1	68.9922	1.67739
RIM21	68.9459	1.12059
SLF1	68.9318	3.89108
RTF1	68.9121	1.28327
MCD4	68.9061	1.22202
NAT1	68.9017	1.58194
CTA1	68.8794	1.16096
BSC5	68.8594	2.78425
MNL2	68.8455	3.0975
SLX4	68.8416	3.07365
RPL1B	68.8115	2.99525
SSY5	68.7803	1.27644
YPS1	68.7225	1.20475
PLC1	68.685	1.28785
MAP1	68.6656	2.16474
ALK2	68.653	0.88624
EAP1	68.6508	1.15082
PDI1	68.5957	1.95334
GLN1	68.5822	2.60911
NDC1	68.5412	4.36604
YDL211C	68.5322	3.63704
GCR2	68.4817	2.6925
THR4	68.4735	1.13202
ALT1	68.4427	2.42012
SEC18	68.4212	0.711281
CDS1	68.3979	2.09232
SHE4	68.3889	1.25785
SGF73	68.3876	5.00591
LHS1	68.3397	0.909474
ALK1	68.3223	2.29557
CYT1	68.3002	1.6914
MTC4	68.2915	1.96495
DSN1	68.2837	1.546
PSY2	68.2631	0.677969
RPR2	68.2169	2.72472
SDS23	68.1981	2.22838
FCP1	68.1938	2.63775
GVP36	68.1295	2.65457
RIM1	68.1186	4.68701
VPS64	68.0928	1.7209
MSS116	68.0511	1.23758
YBR139W	67.9857	1.95576
ACA1	67.9671	2.91466
EGD2	67.9541	2.71816
MIR1	67.9327	1.66624
YEN1	67.9038	2.6336
RNR2	67.9018	2.60554
ALG12	67.8599	1.21642
TCB2	67.8416	6.72202
RPL32	67.8074	2.71536
VPS1	67.7674	2.13799
LIA1	67.7086	4.07471
COG4	67.6581	2.27781
PGM2	67.6526	1.91038
AEP1	67.5932	1.90374
RUD3	67.5712	2.33391
DAS1	67.5442	0.864991
PDR11	67.544	1.69224
MMP1	67.5344	1.33993
SYP1	67.5153	1.39552
RSM22	67.5148	2.89936
UBC5	67.4855	3.34396
RPS1A	67.4372	2.47153
RPL16B	67.4305	2.55564
SPC105	67.4255	1.31875
YHR182W	67.4238	3.08752
RAD55	67.4085	6.83999
CDC6	67.3779	2.80677
FMP25	67.3216	3.06634
MGA1	67.3201	1.65824
RRG8	67.3192	4.3805
SEC15	67.3158	1.99908
NPP2	67.3065	4.32418
RPS17A	67.303	6.33412
RPS18B	67.2821	4.75487
ADE17	67.2748	2.00756
RPS18A	67.1948	3.76458
LSC2	67.1921	3.3328
RPL25	67.179	3.89926
AFI1	67.179	1.17171
UBX2	67.0992	1.16361
STL1	67.0637	1.22804
ADE16	67.0546	1.63084
SLY41	67.0393	1.39894
RPS0A	67.0354	2.54207
DED81	67.0001	2.72129
ZIP1	66.9944	5.93086
DBP3	66.9929	1.92678
AGP2	66.9393	0.971647
WHI5	66.936	4.39068
GCD11	66.9327	2.32286
EOS1	66.9083	3.22097
ADK1	66.9061	2.70313
CBR1	66.8315	1.64206
TGL5	66.8175	4.72488
POB3	66.8148	3.48928
SPS18	66.8125	4.05621
PAH1	66.7728	3.6622
PST2	66.7718	1.79662
VPS3	66.7712	0.981664
ALG2	66.7603	1.65234
ARB1	66.7534	0.814403
NUP60	66.7442	2.0489
YND1	66.728	1.51438
PIL1	66.7087	2.98289
GIS2	66.7055	4.36783
SMI1	66.6991	1.85034
GUD1	66.6951	3.56665
YLR149C	66.6891	1.12244
HOM2	66.6848	2.04077
CTR1	66.6527	5.74651
RPH1	66.6141	1.54053
GLR1	66.5284	0.888896
ECM32	66.4908	2.87535
SNO1	66.4732	5.7609
YPK3	66.4604	2.05218
RPL31B	66.457	6.37627
BCY1	66.43	2.31307
VBA1	66.3946	1.44161
SGT2	66.3661	2.40644
GFA1	66.3433	0.916142
COS10	66.3352	7.09449
YLR352W	66.3222	1.68769
RAD24	66.3095	1.43481
YHR033W	66.2432	3.60267
YDR239C	66.1875	2.08867
RRP9	66.1391	2.89993
BDS1	66.0843	1.4259
LCB4	66.0831	1.59799
IMA5	66.0454	1.92107
ROK1	66.0448	1.05375
YOL029C	66.0437	3.50657
ERB1	66.0077	2.70651
SLI15	65.9847	2.22111
RPS13	65.9718	2.42223
SNF12	65.9329	1.63025
PDR1	65.9282	0.400836
XYL2	65.8887	3.9183
MET12	65.8853	0.569889
HST4	65.8527	2.70324
HXK2	65.8403	1.19595
MDH1	65.8179	2.58261
YIR016W	65.8126	2.6593
OAF1	65.794	0.891874
YMR206W	65.7868	1.7162
OAF3	65.7785	1.36482
CRH1	65.7433	1.1521
YIL024C	65.7367	3.23198
SSE2	65.7339	1.91967
NAB3	65.7279	2.54973
RCL1	65.7126	2.10907
POR1	65.6691	3.02019
ALO1	65.6484	1.71847
SDS24	65.6337	5.03278
RPL17A	65.6216	4.29631
PMT3	65.6209	1.44115
YJR039W	65.6096	0.827402
SQS1	65.5942	2.00156
SHQ1	65.5715	4.87632
MNN9	65.5661	0.74555
NUP84	65.5274	0.862739
SSY1	65.4795	1.40278
SCW10	65.4704	1.31439
TOK1	65.4544	2.50904
VMA4	65.4475	5.44666
PIN4	65.3937	1.50932
RPL22A	65.3839	3.48233
ISM1	65.3762	4.8053
YKL077W	65.3546	2.11169
ACT1	65.3521	1.97426
SPG5	65.3515	1.57447
NUG1	65.3492	2.13684
RCK2	65.3121	0.898416
PDB1	65.2758	1.89698
MDM34	65.2716	1.87855
YLH47	65.2178	1.96587
ZRG17	65.2158	1.64458
SUR1	65.2134	1.05799
MSC2	65.1929	1.77329
ZUO1	65.1789	1.91093
FRA1	65.177	2.18957
DLD3	65.1571	1.51608
PRS3	65.1567	1.25628
MCM2	65.1221	2.35304
RIB2	65.1194	0.998752
ARO8	65.0728	0.86358
GPI10	65.0566	1.12598
PGI1	65.0534	1.52679
HSP150	65.0513	1.09041
TEA1	65.021	1.24892
TMA19	65.0193	4.78088
SEC10	65.015	1.75023
MSM1	64.9677	1.286
SMF1	64.9501	1.27148
PXA2	64.941	1.40084
ALG9	64.9359	0.801139
RPS9A	64.8932	1.36971
BRX1	64.8657	2.96336
CDC20	64.8531	1.95355
LSB3	64.8456	2.60516
RLF2	64.8373	4.87659
NMA1	64.8337	2.46743
PEX5	64.8081	0.804782
VMA5	64.7458	2.86221
YNL115C	64.7117	2.59401
YNL095C	64.6948	2.71021
GSH1	64.6753	2.3681
INO1	64.6236	1.51145
AIM10	64.6221	3.02768
RPL16A	64.6196	5.82591
PRP39	64.6079	0.962194
SLT2	64.549	1.96756
YDL206W	64.5397	1.17085
PHO4	64.5187	10.7544
CCZ1	64.5146	0.631016
RPS15	64.5024	4.17754
YML020W	64.5014	1.59105
RPL13A	64.4756	5.74796
PIN3	64.3988	5.82928
RPS31	64.3872	3.92057
MAK10	64.3713	2.81393
GDH3	64.3639	5.95665
EPS1	64.3564	2.00292
RPL9B	64.3374	2.97626
ENT2	64.2688	1.40512
RPR1	64.2661	2.50041
SAM1	64.263	6.61148
DHH1	64.2611	1.3413
RMD9	64.2432	2.0888
PSA1	64.2424	1.76268
PSP2	64.2192	0.968641
HSP60	64.2164	1.14127
LRO1	64.21	2.3203
YER187W	64.2063	3.83906
VHS2	64.2041	9.69542
QNS1	64.1955	0.481932
NUP57	64.1945	2.62829
NMD5	64.1653	0.974268
SPP382	64.1449	1.87819
RPP0	64.0748	1.94412
HOM6	64.0558	3.72219
KIC1	64.0393	1.31611
TOM40	64.0332	1.9278
TRR1	64.0194	3.9928
LAS1	64.0049	3.10554
FAR11	64.0044	0.82219
DFG5	63.9822	1.11017
JEM1	63.9714	3.67137
RPL23A	63.9626	1.99043
CCP1	63.958	1.87239
DPB2	63.9489	2.83472
UBX5	63.9166	1.97849
LCB1	63.916	3.74778
IRC21	63.9099	3.36152
ISC10	63.8796	3.80082
PWP1	63.8488	2.51201
NUP42	63.7675	2.49006
CIT1	63.7414	2.37932
SGF29	63.6893	4.63727
HOF1	63.6888	2.45301
BAP3	63.6788	3.14892
MCA1	63.65	1.08049
IOC2	63.6415	3.47331
TIF5	63.6169	3.96298
RPC82	63.6134	5.23591
DPM1	63.5984	2.4426
SMY1	63.5953	1.27833
KRE2	63.5878	1.5443
MSC7	63.565	1.24268
SLX5	63.5626	6.92772
CDC4	63.5563	0.897137
CDC16	63.5252	2.52021
VTC2	63.5131	1.51455
AVT2	63.5036	1.60131
THR1	63.502	1.24302
OYE2	63.4938	2.43656
RPL1A	63.4797	4.15516
RLI1	63.4774	1.56334
PET122	63.4675	5.80801
GAS2	63.4471	10.704
DAL5	63.4278	1.50811
EBP2	63.4259	6.01149
ATP5	63.408	2.8813
MFB1	63.404	1.72343
ZPR1	63.37	1.40318
VTC3	63.3598	1.96684
GUT2	63.3507	0.708191
PRB1	63.3485	2.31593
MIH1	63.3438	2.64058
SUL1	63.3393	1.31036
RPS5	63.3248	2.83332
MDM32	63.2979	1.72844
GSP1	63.2886	3.78607
SIT1	63.2697	0.770451
CLB6	63.2616	2.11813
LYP1	63.251	0.711291
OCA5	63.2378	1.2304
PUB1	63.2257	1.17793
YGP1	63.2219	3.76231
FRE4	63.2182	2.33011
GAA1	63.1803	3.44957
YBR259W	63.1466	4.16792
TKL2	63.1453	1.6388
PIG1	63.1447	2.28128
KGD2	63.1344	1.74439
APJ1	63.0857	2.09691
YPK1	63.0666	0.835508
KRE1	63.0631	1.83638
MRPS35	63.0448	2.04234
IML2	63.0306	1.19961
YDL176W	63.018	1.04097
HSP30	62.9794	1.59848
VPS52	62.935	2.23085
GPD2	62.9213	1.23034
ASI3	62.8969	1.34784
TRS85	62.8962	1.28662
CHS5	62.8904	1.83383
SPT8	62.8698	5.887
RSC4	62.8594	1.17267
FMP52	62.8441	6.57882
YML079W	62.8277	2.78018
RTN1	62.8216	2.313
SOG2	62.8028	0.843328
CTF4	62.7883	3.20686
OGG1	62.7859	5.95481
ACH1	62.7705	1.85448
CDC55	62.7337	2.07719
YHB1	62.7101	2.78496
FRS1	62.6768	0.708563
NTF2	62.6398	2.88085
RSM23	62.6397	0.977856
HXT7	62.6025	0.558307
HIR1	62.5841	2.76397
RGI2	62.5471	4.59773
YPL247C	62.5169	2.87968
SRP54	62.51	4.24175
YPP1	62.4967	2.84609
NSA1	62.4552	4.94878
MCR1	62.4347	5.17747
CET1	62.4148	2.39564
MND2	62.3898	5.13465
ELG1	62.3895	2.33134
LEO1	62.3755	8.26566
MET3	62.3723	1.58547
MTC6	62.3526	2.08487
NDI1	62.3292	2.72318
CUP9	62.3226	1.33535
RPL13B	62.2746	7.41489
GIS3	62.2358	4.12404
GET4	62.2271	2.22299
TFB1	62.2223	2.90614
MAS2	62.2123	3.29202
DCS1	62.2003	1.79958
SWA2	62.1983	2.7358
TIP41	62.1682	3.61804
GRS2	62.1094	2.24585
YML131W	62.0891	1.31195
CPR5	62.0827	3.15328
GCN20	62.0552	1.95853
PEX32	62.0504	2.81526
ENO1	62.0446	2.00028
DSL1	62.0298	1.41882
PRS1	62.0221	1.94239
DNL4	62.0107	4.10312
GTT3	62.0086	3.90656
CAR1	61.9979	2.39558
YPL109C	61.996	0.904813
FOL1	61.9745	2.18584
PHM8	61.9727	3.23316
ASC1	61.9468	2.20515
MTC7	61.93	2.91094
MET4	61.9173	2.91084
RPS20	61.898	3.13757
YDJ1	61.8725	4.75836
YPL277C	61.8717	3.06099
THI5	61.8137	5.47702
SET2	61.7972	3.29981
FAT1	61.7905	1.75266
RPL28	61.7902	3.06183
POL12	61.7863	3.5917
YPR003C	61.7724	2.9051
BRE1	61.7575	1.97205
VPS5	61.7323	5.23173
CST6	61.7154	1.13578
TCP1	61.7133	1.89346
RTK1	61.6982	1.34445
GND1	61.6708	0.766712
FIT3	61.6253	0.447377
YNL208W	61.6247	2.09508
ACF4	61.6246	4.29722
ABP140	61.5585	3.03413
OM45	61.5251	5.43576
SWC3	61.5123	3.66784
ESC2	61.508	3.22361
ATP16	61.4811	6.00021
TIM44	61.4444	3.86957
RRN7	61.443	2.25972
CMK1	61.4404	3.29616
ERG4	61.4297	0.787249
RTT101	61.4197	0.515929
ALE1	61.4014	2.95408
RPS2	61.3875	3.58394
AIM21	61.3842	2.31695
QDR3	61.3822	0.855639
RIB7	61.3813	3.42428
ELP3	61.3426	1.68442
LEU2	61.3424	1.28316
BUB1	61.3352	3.423
SFG1	61.3269	4.57165
IVY1	61.314	2.19788
WTM2	61.3015	4.1477
GDI1	61.2877	1.47769
SUC2	61.2424	1.48724
GUP2	61.2278	4.19437
NAB2	61.2158	2.78671
WHI2	61.2023	1.95562
GGC1	61.181	2.81161
WHI4	61.1672	2.76631
ARC1	61.1669	4.12505
YFH7	61.1418	2.19332
CEX1	61.1119	1.35507
DIE2	61.0901	1.18749
SAM3	61.029	1.74653
WBP1	61.0222	3.84058
RTN2	61.0203	2.65211
YIL166C	61.0166	1.69724
GAT1	60.9767	5.58577
AGP1	60.969	4.59017
VAC14	60.9384	1.13032
MMM1	60.9237	2.31799
MID1	60.923	1.03648
LAP2	60.9182	1.37035
TGL1	60.8993	2.09978
BFR1	60.8958	2.74166
DOT6	60.8713	2.94831
ARP8	60.84	1.12148
EHT1	60.8352	2.48096
CBF5	60.7845	1.63754
THI74	60.7725	2.62332
BAT1	60.7629	2.11998
RPL4B	60.7584	1.60889
SWT1	60.7501	2.78855
RPS11B	60.7263	2.36133
RPS29B	60.702	3.75515
GTT2	60.6926	3.84458
SAG1	60.6872	2.44047
RPL11B	60.6831	3.03694
SMM1	60.6591	4.35754
HEH2	60.6506	2.61888
ATG32	60.6143	1.68248
MAK5	60.6115	2.51144
PAD1	60.5947	2.82037
ELP4	60.5769	1.89599
GSH2	60.5713	2.43606
OAC1	60.5663	1.21211
YGR266W	60.5509	1.55976
PHO88	60.5468	2.7939
GRS1	60.5376	1.00802
NUP85	60.5025	3.04237
EXO1	60.4684	3.30147
RPS10A	60.4618	3.92504
NDE1	60.448	2.65066
PUT4	60.4332	1.99359
YLR255C	60.4254	12.5093
FAA1	60.4191	2.54389
APL4	60.4062	1.89989
YKR051W	60.3995	1.41049
UTP7	60.3967	4.0691
ADE4	60.3866	1.79293
SED1	60.3765	0.619155
MNN5	60.3718	1.73054
THI6	60.3685	2.03613
BTN2	60.3554	1.72285
CSR1	60.3354	3.28872
NUP82	60.3232	1.67105
TAL1	60.3101	1.89247
HXT2	60.2486	0.54233
IKS1	60.2301	1.24885
KRE6	60.208	1.56447
PEF1	60.2055	3.47545
PIG2	60.1795	2.26856
YNL165W	60.1477	3.02478
YKR075C	60.1404	3.6576
YMR099C	60.1377	3.54121
ENO2	60.1295	0.714991
YOR015W	60.1261	0.816209
SAF1	60.123	1.29706
ESF1	60.1183	2.67448
GLO1	60.1136	2.05588
PRS5	60.1083	2.3183
SSN3	60.0876	1.95251
SFB2	60.0839	1.24923
YMD8	60.0406	2.58427
LSP1	60.0147	4.16983
MSL5	60.0125	2.6686
BUD14	59.9819	1.62567
CCT5	59.981	1.54823
YGR067C	59.9675	0.809422
CNS1	59.9484	3.39965
MAL13	59.9429	0.847805
RPF2	59.9325	5.19692
GSY2	59.9304	1.35751
SUP45	59.9244	2.18743
YIM1	59.9108	3.17851
QRI1	59.8975	3.67447
LST4	59.8784	0.743964
YKU80	59.8762	4.78562
GSP2	59.8324	3.94142
TAT1	59.8301	2.57231
RPS22A	59.8126	2.62295
OMS1	59.8054	5.37977
ATP25	59.78	3.91023
RPL24B	59.7432	11.1544
CAN1	59.7277	2.19593
PGA3	59.7246	4.03552
EMP70	59.7212	1.89212
MKK2	59.6982	2.84519
SOD2	59.685	5.44332
RNR3	59.658	2.66379
YPR174C	59.6393	6.68163
CIT2	59.6296	1.11244
YJR120W	59.6289	6.40214
PEX11	59.6099	2.28858
DOC1	59.6079	6.18685
SAE2	59.6033	3.04762
SEC63	59.5693	1.11425
RPL23B	59.5329	4.26447
AIM2	59.5259	3.68237
ADE13	59.5208	0.867839
RNR4	59.5137	4.38918
DIN7	59.5123	2.09549
TBF1	59.4879	3.31051
INO2	59.4751	3.71671
SLD7	59.4723	4.60786
LPX1	59.4578	5.94262
MAG2	59.4524	2.01827
KES1	59.4414	2.56467
IGD1	59.4412	5.26118
RPL18A	59.4392	1.19319
DCW1	59.4274	1.25283
TDH3	59.4097	1.41828
SAP4	59.4044	1.63274
MEU1	59.3671	3.05861
RDR1	59.3665	3.11812
ELM1	59.3577	1.6697
YPS6	59.3505	1.75917
TFA1	59.3473	3.3281
NOP9	59.3357	2.65985
RPS8A	59.3317	2.08054
YNR029C	59.3109	4.54639
RPP2B	59.3067	4.81891
CDC13	59.3055	5.34873
DUS1	59.294	1.89846
RTC5	59.2937	2.57514
VPS33	59.2809	1.94698
CCW14	59.2793	2.47443
SPS4	59.2512	4.03615
MTG1	59.2431	2.46231
RED1	59.2369	2.58531
EMP47	59.167	0.648344
YOR343C	59.1618	1.84924
SGO1	59.1505	2.3887
RPA34	59.1201	8.49565
YLR456W	59.0827	3.74777
KEL2	59.0475	3.63989
BNA3	59.0468	1.8206
CUL3	59.0458	1.21448
TUF1	59.0394	2.90602
FUN19	59.0236	2.27761
NUP2	59.0009	1.86557
HYR1	58.9889	3.02502
ETP1	58.9816	1.91242
RSC9	58.974	2.15809
ECM33	58.9548	2.12716
NRM1	58.9417	5.92822
YOR389W	58.9112	3.40583
MAM3	58.891	1.9357
CCT8	58.8663	1.43563
AYR1	58.8493	3.33172
SFK1	58.7781	4.6256
PAP1	58.7719	1.56354
NDE2	58.757	1.73386
ALD2	58.7389	4.74349
RPL2B	58.7273	1.31067
YOS9	58.7182	0.926613
ATP3	58.7154	2.53894
LIP5	58.7149	1.67681
HDA3	58.7143	2.46506
APM2	58.7002	2.52005
DAL80	58.6853	6.55942
ZRT1	58.6782	0.834372
YHR202W	58.6612	0.81844
COX4	58.6548	5.16509
PET9	58.6253	0.758584
PET309	58.6229	3.7945
BTT1	58.6223	2.77301
YAP1802	58.5922	2.57003
YGL114W	58.5713	1.72397
LYS21	58.5553	3.15489
SUL2	58.4978	1.31323
MDV1	58.4836	3.38687
PEX18	58.4741	2.52718
YDL086W	58.4675	3.19382
GAL4	58.4582	2.33632
SSP2	58.4528	5.38731
YJR149W	58.4508	1.89881
IPP1	58.4435	3.38199
MCM5	58.437	1.16263
SSZ1	58.3922	0.823987
DDI1	58.3433	1.90659
IRC22	58.3418	1.98357
CWC22	58.3376	2.67997
RPE1	58.3293	3.22916
AIM45	58.2808	2.26544
MOT2	58.2609	1.3702
COX12	58.246	2.79494
GPX1	58.235	7.45424
FDC1	58.2178	1.48852
YPS7	58.2146	0.939102
INP1	58.2023	2.06574
TYE7	58.1883	4.28092
AAD15	58.1875	2.7859
PLP2	58.1705	8.65395
DOT1	58.1671	1.48559
ALD4	58.1526	2.26941
PMT5	58.1147	2.27676
YMR111C	58.1034	3.57295
MRP1	58.097	2.66418
BUD21	58.0742	3.95764
SCT1	58.061	1.86206
TPO1	58.0167	4.2519
RBG2	58.0118	3.82303
CAP2	57.9981	3.5045
DCV1	57.9818	9.67596
YDR157W	57.9711	12.1242
CTR86	57.9702	1.18189
ROG3	57.9488	2.04393
VPS4	57.946	3.03872
ECM25	57.925	3.18948
SES1	57.8927	3.09659
YOL019W	57.8884	3.65242
ADH3	57.8791	1.15729
SPC72	57.8725	1.88643
GSF2	57.8488	4.11529
UTP9	57.8196	2.97232
LYS20	57.7765	1.60812
YKR023W	57.7727	6.54917
SPP381	57.7478	5.61218
SWC4	57.6888	1.73502
MSS51	57.687	3.15211
AVT3	57.6717	1.29894
STP4	57.6169	3.24339
SMX3	57.6113	2.91403
ITT1	57.6049	2.04936
BIK1	57.6043	4.54418
VMA7	57.5863	4.76314
SIR2	57.5824	1.91464
VMS1	57.5777	4.12398
RKM1	57.5623	1.98747
SFA1	57.5416	2.21336
HMX1	57.5211	3.54379
ARE2	57.5012	0.860269
ESBP6	57.4766	2.21578
SIS2	57.4723	2.7439
CNE1	57.4491	4.27526
TES1	57.4462	1.17146
YPR127W	57.3956	5.40169
CIT3	57.3795	5.02748
YLR031W	57.346	4.6073
IES2	57.3405	6.7349
FSF1	57.3256	5.04238
SPE4	57.322	5.16132
KRE9	57.3213	4.7612
DBP5	57.3194	1.8431
MET14	57.31	1.93634
SEC6	57.3091	1.62678
CDC42	57.2889	3.42404
LAT1	57.2813	1.59368
DAL7	57.2579	2.32326
KAR4	57.2318	2.53291
VOA1	57.2233	1.66109
RTR1	57.2211	7.30072
ETR1	57.2094	2.24177
MSC1	57.1876	2.40425
BTS1	57.16	3.27925
DIA3	57.1576	3.6746
MET7	57.1493	2.23136
TRP2	57.128	2.5455
ALG8	57.125	2.17212
FPR1	57.1135	3.97422
VAN1	57.1068	3.72164
RIF2	57.0901	3.32115
STB4	57.0855	2.15642
RPL11A	57.0524	4.98761
MAD1	57.0502	2.72769
SIP5	57.0396	1.77463
FOL3	57.0304	1.72685
SEC5	57.0054	1.88757
NUP49	57.0054	3.18646
FZF1	57.0028	4.60018
YDR514C	57.0005	1.43803
BUD22	56.9898	3.54425
RRD1	56.9605	3.51114
YJL213W	56.9529	3.25196
WTM1	56.9218	1.8503
GDA1	56.9095	2.63924
RPL40B	56.874	3.08644
HSC82	56.8541	1.54426
YJR015W	56.8074	1.15835
SRM1	56.7996	1.78119
YMR320W	56.792	5.20409
MET17	56.7894	0.965226
THI7	56.7879	1.89043
RME1	56.7505	2.1432
PAP2	56.7294	1.76629
URK1	56.7283	2.8284
EMI2	56.7254	1.42276
CTK1	56.7181	3.23912
FRE1	56.7115	2.07421
SET3	56.6945	1.63457
DSK2	56.6831	4.34733
GPI18	56.673	3.11983
WWM1	56.6698	3.70669
CRN1	56.635	5.15895
SEC2	56.5968	2.64172
NOC2	56.593	2.99414
HBS1	56.5925	1.13933
IRC8	56.585	3.59228
OCH1	56.585	2.03715
YBL086C	56.5844	4.5452
YNR014W	56.5792	5.6313
YBP1	56.5628	0.543999
CCM1	56.561	0.858791
TAF12	56.5288	3.23926
YJR124C	56.5102	3.70341
RIM8	56.4778	2.56583
SHM1	56.47	1.29817
ARP2	56.4447	1.01611
AVT1	56.4291	2.40937
YVC1	56.4273	0.45468
PUS2	56.4199	4.5393
RIO1	56.4012	2.42933
VID24	56.3799	3.98961
ERR2	56.3616	2.48269
SPC1	56.3609	2.40893
FMP41	56.3426	4.30456
BDF2	56.3212	4.79141
YFR006W	56.3094	2.73124
GYP1	56.3025	0.129798
SIP4	56.2974	3.8314
SIR1	56.2957	1.54756
MEP1	56.2841	2.58907
UTP18	56.2788	3.40638
FBP26	56.2782	2.48553
MCD1	56.2775	3.0824
EST1	56.2757	2.56964
YHP1	56.2525	4.76704
NPA3	56.2518	4.61865
TFG2	56.2295	2.90111
YNL040W	56.2249	3.47554
CPR6	56.2055	4.04384
SLI1	56.1883	4.37961
PZF1	56.1703	4.07534
IZH3	56.1647	1.29537
DBP9	56.1543	2.51448
TIF2	56.1343	3.85357
UBX4	56.1312	3.32386
HAC1	56.1145	2.25462
RPL6B	56.1113	4.44792
LSG1	56.104	1.48837
CTF18	56.0948	4.89819
SGV1	56.0328	1.79747
TIM50	56.03	4.02953
TMS1	56.0255	1.42703
OSM1	56.0145	3.35511
ATP7	55.9914	4.57221
ACF2	55.9875	1.29734
DSS1	55.9755	2.97177
YBP2	55.9611	2.37842
PDR17	55.9492	3.97322
YBR241C	55.9357	3.43194
TIP1	55.8673	3.55355
CAF4	55.8435	2.20832
YNL092W	55.8307	4.79456
ARP7	55.8265	4.43891
RPL26A	55.8238	8.12128
RPS24B	55.8108	5.78699
GPI14	55.8097	2.32006
BAP2	55.7677	2.9192
COG8	55.7668	3.66512
GPI8	55.7595	1.87972
TIF11	55.7491	5.89651
CRP1	55.7238	3.4125
HRI1	55.69	3.53719
ANP1	55.6889	2.93384
URA6	55.6771	3.59456
IBA57	55.6671	3.44834
FUI1	55.6628	4.60114
CCT6	55.6586	4.99888
RRN3	55.6236	2.257
ATP10	55.6162	3.64574
ERR3	55.6148	3.86763
LYS12	55.5995	1.77773
HYP2	55.5861	1.60662
AST2	55.5843	2.91512
DUG3	55.581	2.85371
RAD30	55.5384	3.77391
RPL12B	55.5357	6.90508
PET112	55.529	2.1023
XKS1	55.5262	1.64781
YHL026C	55.5245	4.98477
LYS4	55.5245	2.45403
APC5	55.5039	2.67297
NTH2	55.5022	2.51264
MLH3	55.5005	0.508445
RKM2	55.4806	2.43609
RPS19B	55.4572	5.47455
LYS14	55.3999	2.835
MPS3	55.3795	3.29314
VMA13	55.3775	3.89912
PRP24	55.3679	2.2672
ATG29	55.3417	2.07905
THI13	55.337	5.55385
SMF3	55.3036	2.06229
PUF6	55.2929	2.85283
DIA4	55.2839	3.69785
PLB2	55.2794	1.68206
RSC6	55.2664	2.83286
YER152C	55.2529	3.87263
MDM36	55.2526	1.36757
RHO4	55.2124	3.12293
YMR155W	55.2105	1.38977
YIG1	55.2101	0.94737
RPL26B	55.196	3.61426
ATP1	55.1759	0.584713
HEM15	55.1446	3.75334
TDA1	55.1444	1.95417
SLU7	55.1346	6.84328
YPL191C	55.1214	2.09301
EDC2	55.111	4.8378
SUB2	55.1085	2.73058
IDS2	55.105	3.21788
BRE4	55.0612	1.88602
SEC39	55.0577	1.89497
TNA1	55.0452	1.12969
HIS4	55.0445	4.01574
CCT2	55.0372	3.93931
KRR1	55.0133	5.22376
UBI4	55.0096	3.13995
BCS1	54.9923	3.92045
LYS9	54.9743	1.97519
MOT3	54.9583	6.7409
ATG20	54.9363	1.91043
TPO4	54.9128	1.1235
MUP1	54.9125	2.20948
RPS7A	54.9113	3.93022
YAR029W	54.8958	5.82201
NUR1	54.8932	4.3297
UBA3	54.8837	7.4836
PUS6	54.8653	4.94641
COX19	54.8508	2.86302
MVB12	54.8492	6.84703
PKH1	54.8258	3.11496
TIM54	54.8167	2.16947
ARA1	54.8147	4.47744
DBF20	54.8121	1.70109
RML2	54.8039	3.11811
MET22	54.7947	1.33037
BUR2	54.7938	5.06467
SAM35	54.7412	5.68379
RPL31A	54.7403	3.80552
SCJ1	54.7389	10.927
CMP2	54.7313	1.54998
PAN5	54.7275	2.48875
SEC13	54.7258	4.00897
SCM4	54.7058	4.67286
SLD2	54.6998	4.56848
PPQ1	54.6884	1.26447
BMH2	54.6755	5.06875
TFC1	54.6585	1.66133
PAF1	54.6376	3.67096
YHM2	54.6255	4.75663
ALG7	54.6238	2.51185
CTF13	54.597	5.13583
DLD1	54.5717	4.56499
HIS7	54.563	1.87192
YIL086C	54.5471	17.1749
ECM22	54.5435	1.99843
RPL20A	54.5302	5.39491
TAM41	54.5284	2.63997
SPT21	54.5272	1.96728
PUS4	54.493	2.4196
DOA1	54.4904	2.18844
BCH1	54.4749	0.917584
MET8	54.4487	7.86522
AIP1	54.4384	1.26502
IRC3	54.4211	4.41606
EAR1	54.4109	2.94677
HHT2	54.3746	3.69201
RPT5	54.3433	3.6267
ERO1	54.3196	1.56594
MET1	54.3056	1.11088
ERP4	54.3013	5.70269
YAP6	54.2908	1.3279
VPS62	54.2899	2.83195
ARO2	54.2664	2.64971
RRI2	54.2652	10.7428
YCR006C	54.249	3.78631
TRR2	54.2306	3.62744
HIR2	54.2028	2.6217
HPA2	54.2007	2.58491
EUG1	54.1918	1.66788
RCY1	54.1817	2.17092
TAF8	54.1637	3.51922
VMA11	54.1427	2.04247
LDB17	54.1353	1.53653
YGL185C	54.1315	8.73563
ATG19	54.1034	3.90952
ICL2	54.093	5.52804
ESC8	54.0865	2.38648
SMF2	54.0811	2.27971
CKI1	54.0765	1.33375
TMN2	54.0685	1.97541
RPL33A	54.0255	4.33442
GLG1	54.0048	1.5932
BZZ1	53.9981	1.25929
YBR220C	53.9975	3.36756
STE7	53.9801	1.78255
NOP12	53.9449	2.90708
AIM6	53.9421	2.22582
SHM2	53.9356	1.75007
POP2	53.9343	2.06969
ESS1	53.9266	6.77415
DUG1	53.9218	2.53105
RIP1	53.9203	4.90239
SAM2	53.9011	1.40617
VMA8	53.8717	2.5785
YEL023C	53.867	1.25213
SPC25	53.8653	6.55353
GPM1	53.8309	2.56554
TMA10	53.7893	6.2949
JHD1	53.7849	1.31102
LSC1	53.779	3.24296
VPS73	53.7708	2.03561
ATP17	53.7645	5.00559
YOR019W	53.764	3.46982
MOH1	53.713	3.6069
SPS1	53.7095	4.39764
HGH1	53.6947	2.00343
ARO3	53.6804	1.65598
ECM38	53.6385	2.94318
RPP1A	53.6086	5.85688
ECM14	53.6016	1.10999
KTR4	53.5945	3.10522
TOS1	53.5787	2.69275
TDH1	53.5767	1.07038
PSY4	53.5755	3.5182
YMR084W	53.5733	3.25722
IES3	53.5726	4.38979
MRS3	53.5655	2.73544
VPS60	53.5345	6.66977
TMA64	53.4987	2.15315
TFC6	53.4985	2.79386
DIA2	53.4896	2.5479
GPI2	53.4811	4.74817
NSA2	53.4759	3.10494
GEX2	53.4675	5.32193
FET5	53.4539	2.34711
NGL1	53.4478	1.87038
AHP1	53.4069	2.31039
SRP101	53.3932	0.968186
PSK2	53.3677	2.21036
MEP2	53.3636	2.71929
MEP3	53.2961	2.601
MED1	53.2647	2.08592
VHR1	53.2643	2.11775
IDP1	53.2616	3.3461
PHB2	53.259	3.95405
MAD3	53.2582	7.20907
MTG2	53.2344	1.60574
YHR177W	53.2212	2.39861
KAP120	53.2208	0.525051
ZRT3	53.1777	1.42549
MRPL4	53.1563	6.09104
YDR090C	53.1371	1.55794
URA10	53.1357	3.66838
OXA1	53.1326	4.13295
FMP48	53.1223	2.62348
RVB1	53.1168	2.7503
GCS1	53.1062	4.17656
YCR023C	53.1034	0.734885
AFT2	53.098	6.35363
MSK1	53.0893	4.64691
RSC58	53.0849	2.64496
ARP4	53.0779	4.28913
PTC5	53.0692	4.01251
RBS1	53.0645	3.07836
PER33	53.0627	3.21713
PRP4	53.0585	4.36412
YMR114C	53.0537	3.89611
RTC4	53.051	4.81565
RPS14B	53.0326	2.23678
NPL4	53.0154	1.88891
HST3	53.008	2.78104
KTR5	52.9829	3.51722
AIM32	52.971	7.88572
CSH1	52.9593	3.56148
AAT2	52.956	2.34961
MSA2	52.9451	3.90753
PRR1	52.9423	2.46679
DLD2	52.941	1.78962
GGA1	52.9366	1.79323
YGL159W	52.9323	2.30394
GAB1	52.9167	1.86545
SOD1	52.8967	5.51262
DOA4	52.8878	1.08386
RPL40A	52.8707	7.24548
ARP3	52.8671	2.87145
KSS1	52.8284	2.53884
RHO5	52.8036	5.58123
EGD1	52.7974	5.74555
YGR127W	52.7765	5.71154
YNL018C	52.7754	2.29728
YPR196W	52.7661	3.07741
REI1	52.7252	2.08577
ULP1	52.7191	1.13283
TOM71	52.719	2.23405
OLA1	52.6894	3.04094
MCX1	52.6857	2.30373
CDC3	52.671	3.40126
YPL229W	52.648	1.70027
MRS2	52.6435	3.75045
SFT2	52.6396	3.51849
YHR078W	52.6297	2.57598
LIP2	52.6296	2.01252
ERG13	52.6079	1.919
HPT1	52.598	4.0955
YHR097C	52.5876	3.75189
VRG4	52.5868	2.33562
IME2	52.5833	0.739542
GEP3	52.5704	1.50607
SYN8	52.5625	3.47424
[truncated: 2,618 more rows]

## Sheet: High-methylation
Overlapping transcripts from two datasets	ave % me from m7G-IP
AAD15	58.1875
AAR2	76.1023
AAT1	70.4395
AAT2	52.956
ABF1	92.2334
ABP1	94.4991
ABP140	61.5585
ABZ1	70.1534
ACA1	67.9671
ACC1	100
ACE2	91.2191
ACF2	55.9875
ACH1	62.7705
ACK1	75.7972
ACO1	100
ACO2	78.2194
ACS1	100
ACS2	80.3432
ACT1	65.3521
ADE12	49.289
ADE13	59.5208
ADE16	67.0546
ADE17	67.2748
ADE2	49.9232
ADE4	60.3866
ADH1	50.8361
ADH2	98.9437
ADH3	57.8791
ADH4	52.4077
ADK1	66.9061
ADP1	75.1529
ADR1	100
AEP1	67.5932
AEP3	51.5249
AFG1	51.9027
AFG3	88.121
AFI1	67.179
AFR1	52.4115
AFT1	100
AGA1	100
AGC1	91.1693
AGP2	66.9393
AGP3	85.0075
AHP1	53.4069
AIM10	64.6221
AIM21	61.3842
AIM3	74.6698
AIM44	86.1682
AIM45	58.2808
AIM6	53.9421
AIM9	71.4441
AIP1	54.4384
AKR2	100
ALA1	85.8914
ALD4	58.1526
ALE1	61.4014
ALG12	67.8599
ALG2	66.7603
ALG6	49.0985
ALG7	54.6238
ALG8	57.125
ALG9	64.9359
ALK1	68.3223
ALK2	68.653
ALO1	65.6484
ALR1	86.9357
ALR2	88.2076
ALT1	68.4427
ALY1	94.1849
AMD2	72.1331
ANP1	55.6889
APC1	100
APC2	52.355
APC5	55.5039
APE2	82.1139
APE3	81.3013
APJ1	63.0857
APL2	50.1644
APL3	73.4094
APL4	60.4062
APL5	77.468
APM2	58.7002
APP1	74.756
APT2	100
ARB1	66.7534
ARC18	50.0554
ARC40	50.1597
ARE2	57.5012
ARG2	50.9275
ARK1	72.5421
ARO2	54.2664
ARO3	53.6804
ARO4	74.6251
ARO8	65.0728
ARO80	85.1233
ARP2	56.4447
ARP3	52.8671
ARP8	60.84
ART10	78.8062
ASC1	61.9468
ASE1	97.0468
ASH1	88.4811
ASI1	77.0685
ASI3	62.8969
ASK10	100
ASM4	77.322
ASN2	71.6766
AST2	55.5843
ATG11	96.7401
ATG15	100
ATG20	54.9363
ATG26	100
ATG29	55.3417
ATG32	60.6143
ATG34	50.005
ATG4	51.1432
ATG9	67.3009
ATH1	100
ATM1	78.0934
ATP1	55.1759
ATP12	50.1338
ATP22	51.042
ATP3	58.7154
ATP5	63.408
AVO1	86.205
AVT1	56.4291
AVT2	63.5036
AVT3	57.6717
AXL1	71.4854
AXL2	71.7015
BAP2	55.7677
BAP3	63.6788
BAT1	60.7629
BBC1	100
BCH1	54.4749
BCH2	71.5966
BCK2	100
BCY1	66.43
BDF1	83.817
BDH2	71.4929
BDP1	83.0905
BDS1	66.0843
BFR1	60.8958
BIO2	50.5548
BIR1	100
BNA3	59.0468
BNI1	100
BNI4	90.1262
BPH1	100
BRE1	61.7575
BRE4	55.0612
BRE5	82.6985
BRF1	74.535
BRR2	100
BRX1	64.8657
BSC5	68.8594
BSP1	78.1108
BST1	69.499
BTN2	60.3554
BTS1	57.16
BTT1	58.6223
BUD14	59.9819
BUD2	98.9868
BUD3	100
BUD6	81.2253
BUD8	51.7677
BUD9	70.1208
BUL1	85.6311
BUL2	72.7698
BYE1	51.4578
BZZ1	53.9981
CAB3	81.0738
CAF130	100
CAF4	55.8435
CAF40	49.7638
CAN1	59.7277
CAR1	61.9979
CAT2	73.043
CAT5	51.4365
CAT8	100
CBF2	100
CBF5	60.7845
CBK1	84.5863
CBR1	66.8315
CCC2	73.3672
CCM1	56.561
CCP1	63.958
CCR4	95.5173
CCT5	59.981
CCT7	72.2599
CCT8	58.8663
CCW14	59.2793
CCZ1	64.5146
CDC12	50.7259
CDC15	77.2755
CDC16	63.5252
CDC19	73.2631
CDC20	64.8531
CDC25	100
CDC27	69.466
CDC34	52.3605
CDC37	52.4078
CDC4	63.5563
CDC45	51.2452
CDC48	89.857
CDC5	73.2965
CDC55	62.7337
CDC6	67.3779
CDC60	100
CDC9	73.4175
CDH1	51.8694
CDS1	68.3979
CEF1	50.6446
CET1	62.4148
CEX1	61.1119
CHA1	100
CHA4	51.2055
CHO1	51.9884
CHO2	72.554
CHS1	100
CHS5	62.8904
CIN8	100
CIR2	88.8417
CIT1	63.7414
CIT2	59.6296
CKI1	54.0765
CLB1	52.4813
CLB2	90.9155
CLB4	51.3823
CLB6	63.2616
CLD1	49.0663
CLG1	100
CLN2	49.4717
CLN3	75.8089
CLU1	100
CMP2	54.7313
CNM67	49.0391
COF1	52.3037
COG3	80.7488
COG4	67.6581
COQ4	49.1848
COQ6	51.924
COS111	81.0054
COX10	76.0266
COX11	49.1007
COX12	58.246
COX15	73.2531
COX18	50.6995
COX19	54.8508
COY1	73.0808
CPA1	100
CPA2	83.8132
CPR3	50.547
CPR4	70.3962
CPR5	62.0827
CPS1	73.2945
CRH1	65.7433
CRZ1	73.9981
CSE1	78.7206
CSF1	100
CST6	61.7154
CST9	91.9951
CTA1	68.8794
CTF4	62.7883
CTK1	56.7181
CTR86	57.9702
CTS1	70.905
CTT1	76.5956
CUE3	74.0826
CUL3	59.0458
CUP9	62.3226
CWC2	50.452
CWC22	58.3376
CWH41	75.5595
CWH43	83.4876
CYB2	73.3692
CYC8	100
CYK3	100
CYM1	100
CYS3	52.0511
CYS4	52.0813
CYT1	68.3002
DAK1	71.8128
DAL5	63.4278
DAL7	57.2579
DAS1	67.5442
DBF2	49.3521
DBF20	54.8121
DBF4	86.7097
DBP1	69.069
DBP3	66.9929
DBP5	57.3194
DBP7	83.9286
DBP8	51.765
DBP9	56.1543
DCS1	62.2003
DCW1	59.4274
DDC1	92.1356
DDI1	58.3433
DED1	85.2483
DED81	67.0001
DEF1	75.5381
DFG5	63.9822
DGR2	91.2222
DHH1	64.2611
DIA2	53.4896
DIE2	61.0901
DIN7	59.5123
DIP2	75.7882
DLD2	52.941
DLD3	65.1571
DMA2	69.7748
DNA2	100
DNF2	100
DNF3	100
DNM1	68.9922
DOA1	54.4904
DOA4	52.8878
DOP1	100
DOT1	58.1671
DOT6	60.8713
DPB11	95.2631
DPB2	63.9489
DPM1	63.5984
DPS1	79.7925
DRS2	100
DSE4	95.5585
DSF1	92.0778
DSL1	62.0298
DSN1	68.2837
DSS1	55.9755
DUG1	53.9218
DUG2	74.0241
DUG3	55.581
DUS1	59.294
DUS4	51.7429
DYS1	52.0324
EAF1	100
EAP1	68.6508
EAR1	54.4109
ECL1	49.7058
ECM14	53.6016
ECM16	100
ECM21	100
ECM22	54.5435
ECM25	57.925
ECM27	96.6567
ECM29	100
ECM3	77.1734
ECM30	100
ECM32	66.4908
ECM33	58.9548
ECM38	53.6385
ECM5	81.3489
EDE1	100
EDS1	74.2656
EFM1	71.2437
EFR3	79.3224
EFT1	100
EFT2	100
EGD2	67.9541
EGT2	98.4316
EHT1	60.8352
EIS1	100
ELG1	62.3895
ELM1	59.3577
ELP2	85.2807
ELP3	61.3426
ELP4	60.5769
EMC1	87.2314
EMI2	56.7254
EMP47	59.167
EMP70	59.7212
ENA1	100
ENA5	100
ENO1	62.0446
ENO2	60.1295
ENP2	76.7457
ENT2	64.2688
EOS1	66.9083
EPS1	64.3564
ERB1	66.0077
ERG11	70.5328
ERG13	52.6079
ERG4	61.4297
ERO1	54.3196
ERR2	56.3616
ERV46	50.6025
ESBP6	57.4766
ESC2	61.508
ESC8	54.0865
ESF1	60.1183
ESP1	100
EST1	56.2757
ETP1	58.9816
ETR1	57.2094
EUG1	54.1918
EXG1	76.0213
EXO70	51.1989
FAA1	60.4191
FAA2	77.3862
FAA3	71.7657
FAA4	71.1309
FAP1	93.7436
FAR1	93.8907
FAR11	64.0044
FAS2	100
FAT1	61.7905
FBA1	77.6591
FBP26	56.2782
FCP1	68.1938
FCY22	49.4472
FDC1	58.2178
FDH1	76.7059
FET3	74.9161
FET5	53.4539
FHL1	100
FIG4	76.612
FIR1	91.9517
FIT3	61.6253
FKS1	100
FKS3	91.9951
FLC2	80.3449
FLC3	96.0481
FLO5	69.5365
FMP16	51.5226
FMP25	67.3216
FMP48	53.1223
FOL1	61.9745
FOL3	57.0304
FOX2	82.3267
FPK1	87.3062
FPS1	81.8998
FRA1	65.177
FRE1	56.7115
FRE3	76.442
FRE4	63.2182
FRE6	52.1831
FRK1	77.7865
FRS1	62.6768
FRS2	73.5935
FUN19	59.0236
FUN30	100
FYV10	52.1177
FYV8	97.7334
FZO1	82.6195
GAB1	52.9167
GAC1	87.9474
GAD1	72.4745
GAL11	100
GAL3	49.6059
GAL4	58.4582
GAL80	77.396
GAS1	70.1408
GAS5	76.7056
GAT2	80.8337
GCD11	66.9327
GCD7	52.0641
GCN2	100
GCN20	62.0552
GCN4	94.7507
GCR1	100
GCR2	68.4817
GCV1	50.4783
GCV2	92.4454
GCV3	52.3771
GDA1	56.9095
GDH2	75.0215
GDI1	61.2877
GDS1	97.4874
GEA1	100
GEM1	70.5175
GEP3	52.5704
GET4	62.2271
GFA1	66.3433
GFD2	100
GGA1	52.9366
GGA2	73.7937
GGC1	61.181
GID7	71.872
GIN4	100
GIP2	92.0428
GIP3	100
GIP4	72.0299
GLC3	70.7329
GLG1	54.0048
GLN1	68.5822
GLN3	92.4247
GLN4	71.8375
GLO1	60.1136
GLR1	66.5284
GLY1	71.5174
GND1	61.6708
GPB1	95.0596
GPB2	93.2402
GPD1	70.5989
GPD2	62.9213
GPI10	65.0566
GPI14	55.8097
GPI18	56.673
GPI8	55.7595
GPM1	53.8309
GPT2	90.3606
GRS1	60.5376
GRS2	62.1094
GRX4	49.6735
GSC2	100
GSH1	64.6753
GSH2	60.5713
GSM1	75.3511
GSY2	59.9304
GTB1	81.5351
GUF1	71.4823
GUP1	79.1802
GUS1	100
GUT1	76.5839
GUT2	63.3507
GVP36	68.1295
GYL1	94.5384
GYP1	56.3025
GYP7	75.7863
GZF3	49.7714
HAA1	80.7577
HAC1	56.1145
HAL5	74.0127
HAP1	100
HAS1	82.502
HBS1	56.5925
HBT1	100
HCM1	70.6666
HDA3	58.7143
HEH2	60.6506
HEK2	69.5297
HEM1	81.6633
HER1	100
HFA1	100
HFM1	83.0869
HGH1	53.6947
HIR1	62.5841
HIR2	54.2028
HIR3	100
HIS7	54.563
HKR1	100
HLR1	100
HMG1	96.001
HMG2	88.3976
HMT1	50.8049
HNM1	49.2896
HOF1	63.6888
HOL1	82.1166
HOM2	66.6848
HOS1	51.8964
HOS3	73.3054
HOS4	100
HOT1	76.6322
HPA2	54.2007
HPF1	84.6231
HPR1	100
HRD1	69.2975
HRK1	100
HRP1	84.7897
HRR25	49.2441
HSC82	56.8541
HSF1	89.9894
HSH155	75.4017
HSL7	80.5498
HSP104	78.3117
HSP150	65.0513
HSP30	62.9794
HSP42	72.747
HSP60	64.2164
HSP78	81.2898
HSP82	72.3817
HST3	53.008
HST4	65.8527
HTA1	52.1232
HTS1	74.883
HUL4	89.1172
HUL5	76.9924
HVG1	50.1251
HXK1	76.0586
HXK2	65.8403
HXT10	75.0084
HXT2	60.2486
HXT5	71.3757
HXT7	62.6025
HYP2	55.5861
HYR1	58.9889
ICE2	51.7897
ICL1	79.0643
IDH2	52.0095
IDS2	55.105
IES1	88.7791
IFH1	100
IKS1	60.2301
ILV2	92.3249
ILV3	100
ILV5	78.2049
ILV6	78.8087
IMA5	66.0454
IMD3	70.2946
IME2	52.5833
IML2	63.0306
IMP3	49.4447
INO1	64.6236
INP1	58.2023
INP2	75.9766
INP51	77.4235
INP52	79.7757
IOC3	75.4345
IPI3	79.5041
IPT1	50.857
IQG1	100
IRC20	100
IRC22	58.3418
IRR1	69.2082
IST2	100
ISW1	96.6189
ISW2	100
ITT1	57.6049
IVY1	61.314
IZH3	56.1647
JEN1	49.9831
JHD1	53.7849
JIP4	83.0065
JIP5	51.5115
KAP104	73.3985
KAP114	82.3205
KAP120	53.2208
KAP122	50.4727
KAP95	79.4827
KAR2	80.3292
KAR3	82.4656
KAR4	57.2318
KAR9	52.2244
KCC4	83.5861
KCS1	91.8346
KDX1	50.2307
KES1	59.4414
KEX1	87.4743
KEX2	75.5642
KGD2	63.1344
KHA1	98.8713
KIC1	64.0393
KIN1	100
KIN2	100
KIN4	86.7338
KIN82	75.821
KIP1	90.907
KIP2	69.6396
KIP3	77.2627
KKQ8	75.1193
KOG1	100
KRE1	63.0631
KRE2	63.5878
KRE5	100
KRE6	60.208
KSP1	100
KSS1	52.8284
KTR4	53.5945
KTR7	83.3474
LAA1	94.7849
LAG2	82.4505
LAP2	60.9182
LAP3	76.0262
LAS1	64.0049
LAS21	70.997
LAT1	57.2813
LCB2	76.9901
LCB4	66.0831
LCD1	91.0333
LCP5	50.2374
LDB17	54.1353
LDB19	91.4245
LEM3	49.495
LEU1	87.9011
LEU2	61.3424
LEU3	71.2651
LEU4	76.0482
LHS1	68.3397
LIP2	52.6296
LIP5	58.7149
LOS1	51.288
LPD1	83.0052
LRE1	82.8379
LRO1	64.21
LSB3	64.8456
LSC1	53.779
LSG1	56.104
LST4	59.8784
LYP1	63.251
LYS12	55.5995
LYS14	55.3999
LYS2	100
LYS20	57.7765
LYS21	58.5553
LYS4	55.5245
LYS9	54.9743
MAD1	57.0502
MAE1	72.0103
MAG2	59.4524
MAK10	64.3713
MAK16	77.5616
MAK21	87.6143
MAK5	60.6115
MAL11	81.218
MAL12	88.65
MAL13	59.9429
MAL31	52.046
MAM3	58.891
MAM33	77.8391
MAP1	68.6656
MBA1	51.564
MBP1	98.2359
MCA1	63.65
MCD1	56.2775
MCD4	68.9061
MCH1	50.1621
MCH5	88.7548
MCM10	79.4338
MCM2	65.1221
MCM5	58.437
MCM6	100
MCM7	97.7504
MCT1	50.4669
MCX1	52.6857
MDH1	65.8179
MDH2	81.3863
MDL1	83.3726
MDL2	69.1417
MDM1	93.8439
MDM20	79.2915
MDM32	63.2979
MDM34	65.2716
MDM36	55.2526
MDR1	88.84
MDS3	100
MEC1	100
MED1	53.2647
MEF1	69.5104
MEF2	82.6372
MEP1	56.2841
MEP2	53.3636
MEP3	53.2961
MES1	80.1771
MET1	54.3056
MET12	65.8853
MET14	57.31
MET17	56.7894
MET22	54.7947
MET3	62.3723
MET4	61.9173
MET5	100
MET7	57.1493
MEU1	59.3671
MEX67	71.4907
MFB1	63.404
MGA1	67.3201
MGA2	80.7542
MGE1	49.6676
MGM1	76.6106
MGS1	50.7907
MHP1	100
MID1	60.923
MIG2	86.6121
MIH1	63.3438
MIR1	67.9327
MKK2	59.6982
MKS1	72.9827
MLH3	55.5005
MLP2	100
MLS1	75.1419
MMM1	60.9237
MMP1	67.5344
MMS1	100
MMS4	69.7388
MNL1	72.9726
MNL2	68.8455
MNN11	70.8589
MNN2	70.5603
MNN4	78.79
MNN5	60.3718
MNN9	65.5661
MOT1	100
MOT2	58.2609
MPE1	71.8952
MPH1	100
MPM1	50.9722
MPS1	79.8639
MRD1	82.3908
MRE11	80.3934
MRH1	70.8692
MRH4	80.7025
MRN1	93.8306
MRP1	58.097
MRP4	50.8648
MRPL23	49.708
MRPL3	50.7065
MRPL9	51.5216
MRPS35	63.0448
MRS3	53.5655
MRS6	95.7278
MRT4	70.2399
MSA1	71.586
MSB1	100
MSB2	100
MSB3	49.4864
MSC1	57.1876
MSC2	65.1929
MSC3	71.0972
MSC7	63.565
MSD1	72.2692
MSH2	71.9791
MSH3	74.0781
MSH6	100
MSL5	60.0125
MSM1	64.9677
MSN1	72.2684
MSN5	100
MSR1	50.3639
MSS11	79.5625
MSS116	68.0511
MSS4	88.8729
MSS51	57.687
MTC4	68.2915
MTC6	62.3526
MTC7	61.93
MTF2	51.6961
MTG1	59.2431
MTG2	53.2344
MTH1	76.8383
MTL1	80.696
MTO1	92.2915
MTR10	100
MTR3	50.7287
MUB1	77.5
MUK1	74.9887
MUM2	49.6449
MUP1	54.9125
MUS81	52.1765
MYO5	100
NAB2	61.2158
NAB3	65.7279
NAM7	100
NAM8	52.2722
NAN1	75.3376
NAS6	49.5247
NAT1	68.9017
NCA2	73.2806
NCE103	49.8526
NCL1	78.5395
NCS6	100
NDE1	60.448
NDE2	58.757
NDI1	62.3292
NEO1	100
NET1	100
NEW1	92.7323
NFI1	100
NFS1	74.2936
NFT1	100
NGL1	53.4478
NGL2	49.7127
NGL3	85.5058
NHX1	50.8798
NIC96	80.7317
NIP100	99.0393
NMA1	64.8337
NMA111	80.7003
NMD2	100
NMD3	69.8877
NMD5	64.1653
NME1	81.1603
NNF2	100
NOC2	56.593
NOG1	100
NOP12	53.9449
NOP14	70.2156
NOP7	51.3713
NOP9	59.3357
NOT5	50.6558
NPL3	69.8829
NPL4	53.0154
NPP1	70.766
NPR1	73.4527
NRT1	71.8463
NSA2	53.4759
NTE1	100
NTF2	62.6398
NTH1	74.0665
NTH2	55.5022
NTO1	50.4697
NUC1	51.0601
NUD1	73.542
NUF2	49.4578
NUG1	65.3492
NUP157	100
NUP2	59.0009
NUP42	63.7675
NUP49	57.0054
NUP57	64.1945
NUP60	66.7442
NUP82	60.3232
NUP84	65.5274
NUP85	60.5025
NUT1	74.9412
OAC1	60.5663
OAF1	65.794
OAF3	65.7785
OCA5	63.2378
OCH1	56.585
OLA1	52.6894
OM14	49.0772
OPT2	96.4727
ORC1	74.7678
OSH2	100
OSH3	75.0912
OST1	49.7396
OYE2	63.4938
PAD1	60.5947
PAN2	100
PAN5	54.7275
PAP1	58.7719
PAP2	56.7294
PAT1	74.9611
PBP1	79.001
PBP2	49.5487
PBS2	73.0881
PCL1	50.1451
PDA1	75.4384
PDB1	65.2758
PDC1	87.4415
PDC2	77.846
PDC5	71.8045
PDE2	51.9457
PDI1	68.5957
PDR1	65.9282
PDR11	67.544
PDR12	79.7355
PDR15	100
PDR3	94.7554
PDR5	100
PDS5	100
PEP3	91.4483
PEP4	71.3627
PEP5	100
PER33	53.0627
PET111	100
PET112	55.529
PET127	73.7242
PET9	58.6253
PEX1	97.4767
PEX11	59.6099
PEX13	52.1589
PEX18	58.4741
PEX32	62.0504
PEX5	64.8081
PEX6	100
PEX8	75.3766
PFA4	72.7213
PFK26	78.4872
PGI1	65.0534
PGK1	71.6838
PGM2	67.6526
PGS1	74.9631
PHM7	100
PHM8	61.9727
PHO2	72.1922
PHO81	96.1423
PHO88	60.5468
PHR1	75.3344
PIG1	63.1447
PIG2	60.1795
PIL1	66.7087
PIN4	65.3937
PIP2	81.2628
PIR1	49.2285
PIR3	83.7775
PKH1	54.8258
PLB1	78.3665
PLB2	55.2794
PLB3	85.1612
PLC1	68.685
PMA2	90.5306
PMD1	100
PMI40	79.4214
PMR1	75.7928
PMS1	69.092
PMT3	65.6209
PMT4	73.1196
PMT5	58.1147
PMT6	50.2425
PNT1	49.4583
POL1	100
POL2	100
POL4	100
POL5	72.949
POP2	53.9343
POR1	65.6691
POT1	77.1605
PPH22	49.8771
PPN1	51.2807
PPQ1	54.6884
PPR1	59.3737
PPS1	78.092
PPT1	82.1882
PPZ2	81.6312
PRB1	63.3485
PRC1	76.3769
PRE4	51.5468
PRK1	90.6392
PRM10	100
PRM7	100
PRO2	49.9661
PRP16	97.0672
PRP19	49.3569
PRP22	100
PRP24	55.3679
PRP39	64.6079
PRP43	77.002
PRP5	51.8384
PRP8	100
PRR1	52.9423
PRR2	71.4823
PRS1	62.0221
PRS3	65.1567
PRS5	60.1083
PRT1	88.7671
PRY3	70.1982
PSA1	64.2424
PSD2	78.1132
PSK2	53.3677
PSP1	76.2441
PSP2	64.2192
PST2	66.7718
PSY2	68.2631
PTA1	99.5682
PTC2	83.6228
PTK2	75.3415
PTR3	90.7328
PUB1	63.2257
PUF2	70.034
PUF4	100
PUF6	55.2929
PUS4	54.493
PUS7	71.3787
PUT1	84.2134
PUT2	91.3316
PUT3	82.2063
PUT4	60.4332
PWP1	63.8488
PWP2	100
PXA1	76.7369
PXA2	64.941
PXL1	79.4818
PYC1	100
PYC2	84.3674
QDR3	61.3822
QNS1	64.1955
RAD1	88.8083
RAD2	100
RAD23	52.2919
RAD24	66.3095
RAD3	69.9828
RAD5	76.959
RAD54	71.6145
RAP1	75.2274
RAV1	100
RBS1	53.0645
RCK2	65.3121
RCL1	65.7126
RCO1	80.1372
RCY1	54.1817
RDR1	59.3665
REB1	82.6089
RED1	59.2369
REG1	100
REI1	52.7252
REV1	100
RFA1	73.7544
RFC1	82.8765
RFX1	98.8105
RGA2	100
RGT2	82.3746
RHO4	55.2124
RIA1	100
RIB2	65.1194
RIC1	79.47
RIM20	78.9519
RIM21	68.9459
RIM8	56.4778
RIO1	56.4012
RIO2	49.8514
RIT1	49.3279
RIX1	94.0108
RKM1	57.5623
RKM2	55.4806
RKR1	92.1165
RLI1	63.4774
RLM1	75.8859
RMD9	64.2432
RME1	56.7505
RML2	54.8039
RNA1	52.5156
RNR2	67.9018
RNR3	59.658
RNY1	49.7478
ROD1	83.7737
ROG3	57.9488
ROK1	66.0448
ROM1	91.5246
ROM2	100
ROT1	51.4479
ROT2	80.035
RPA135	51.3913
RPA190	100
RPB2	100
RPE1	58.3293
RPG1	100
RPH1	66.6141
RPL10	94.6185
RPL11B	60.6831
RPL15A	100
RPL16B	67.4305
RPL18A	59.4392
RPL1B	68.8115
RPL23A	63.9626
RPL28	61.7902
RPL2A	80.7326
RPL2B	58.7273
RPL3	95.9205
RPL30	95.8954
RPL32	67.8074
RPL40B	56.874
RPL4A	70.8511
RPL4B	60.7584
RPL7A	92.2154
RPL7B	100
RPL8A	100
RPL9B	64.3374
RPM2	100
RPN1	88.7597
RPN7	49.4717
RPO21	100
RPO31	100
RPO41	100
RPP0	64.0748
RPR1	64.2661
RPR2	68.2169
RPS0A	67.0354
RPS0B	78.3909
RPS11B	60.7263
RPS12	72.811
RPS13	65.9718
RPS14B	53.0326
RPS1A	67.4372
RPS20	61.898
RPS22A	59.8126
RPS5	63.3248
RPS8A	59.3317
RPS9A	64.8932
RPT1	50.837
RRB1	73.7129
RRM3	69.0208
RRN3	55.6236
RRN6	72.887
RRN7	61.443
RRN9	51.6586
RRP6	74.6193
RRP9	66.1391
RSC2	100
RSC3	88.0966
RSC30	52.0428
RSC4	62.8594
RSC58	53.0849
RSC6	55.2664
RSC9	58.974
RSE1	100
RSM22	67.5148
RSM23	62.6397
RTC5	59.2937
RTF1	68.9121
RTG2	69.675
RTG3	74.6203
RTK1	61.6982
RTN1	62.8216
RTN2	61.0203
RTT10	82.5232
RTT101	61.4197
RTT107	80.4792
RUD3	67.5712
RVB1	53.1168
SAC1	72.6846
SAC3	83.5609
SAC6	70.7545
SAC7	90.7448
SAE2	59.6033
SAF1	60.123
SAG1	60.6872
SAH1	70.5518
SAM2	53.9011
SAM3	61.029
SAP155	81.1454
SAP4	59.4044
SAS3	83.9824
SAT4	85.9042
SBE2	78.1957
SBE22	93.5986
SCC2	100
SCD5	71.3854
SCH9	98.0391
SCT1	58.061
SCW10	65.4704
SCW11	91.7867
SCW4	80.523
SCY1	76.6135
SDA1	96.9246
SDH1	73.9762
SDH2	52.1259
SDH4	52.3615
SDS23	68.1981
SDS3	71.9858
SEA4	96.2821
SEC1	79.159
SEC10	65.015
SEC15	67.3158
SEC18	68.4212
SEC2	56.5968
SEC24	89.3303
SEC26	95.2156
SEC27	91.2867
SEC31	100
SEC39	55.0577
SEC5	57.0054
SEC6	57.3091
SEC61	76.1978
SEC63	59.5693
SEC7	100
SEC9	74.9247
SED1	60.3765
SED4	84.2073
SEF1	100
SEN54	51.3134
SER3	69.3425
SER33	82.5285
SES1	57.8927
SET3	56.6945
SET4	98.7056
SEY1	78.1473
SFA1	57.5416
SFB2	60.0839
SFB3	81.4036
SFI1	78.3828
SFP1	96.5643
SGO1	59.1505
SGT2	66.3661
SGV1	56.0328
SHE10	79.9463
SHE4	68.3889
SHM1	56.47
SHM2	53.9356
SHO1	49.8249
SHY1	51.38
SIA1	92.9363
SIL1	50.79
SIN3	100
SIP5	57.0396
SIR1	56.2957
SIR2	57.5824
SIR3	72.2666
SIR4	100
SIS1	51.2603
SIS2	57.4723
SIT1	63.2697
SIZ1	75.6901
SKN1	74.2699
SKO1	81.4944
SKS1	86.9944
SKT5	73.753
SLA2	100
SLH1	100
SLI15	65.9847
SLK19	96.9335
SLM1	71.6552
SLM2	85.9196
SLM5	79.127
SLN1	100
SLT2	64.549
SLX4	68.8416
SLY1	71.9082
SLY41	67.0393
SMC1	100
SMC2	100
SMC3	100
SMC5	97.2731
SMC6	100
SMF1	64.9501
SMF2	54.0811
SMF3	55.3036
SMI1	66.6991
SMP1	49.7583
SMP3	72.7683
SMX3	57.6113
SMY1	63.5953
SMY2	73.3367
SNF1	75.2725
SNF12	65.9329
SNF3	94.2292
SNF5	100
SNT2	97.6103
SNU114	85.3661
SNU13	100
SNU66	88.8552
SNU71	74.0029
SNZ1	100
SOG2	62.8028
SOK2	90.4457
SOL4	52.5426
SOV1	81.1886
SPC1	56.3609
SPC105	67.4255
SPC110	100
SPC72	57.8725
SPC97	74.5316
SPC98	73.0477
SPE3	70.2207
SPF1	100
SPG3	100
SPG5	65.3515
SPO71	100
SPP382	64.1449
SPP41	100
SPT21	54.5272
SPT23	91.7062
SPT6	94.3503
SQS1	65.5942
SQT1	50.4292
SRB8	100
SRL1	52.4857
SRM1	56.7996
SRO7	100
SRO77	93.3126
SRO9	88.2289
SRP1	51.4628
SRP101	53.3932
SRP72	79.9861
SSA1	90.0057
SSA2	79.9231
SSA3	100
SSB1	100
SSB2	88.795
SSC1	92.0397
SSE1	87.7836
SSE2	65.7339
SSH4	69.512
SSK2	100
SSK22	93.6335
SSM4	90.9889
SSN2	100
SSN3	60.0876
SSQ1	75.1918
SST2	85.5162
SSY1	65.4795
SSY5	68.7803
SSZ1	58.3922
STB2	91.405
STB4	57.0855
STE11	77.2409
STE12	93.0455
STE13	92.672
STE20	100
STE23	100
STE5	76.7384
STE6	86.4815
STE7	53.9801
STH1	100
STI1	79.7852
STL1	67.0637
STM1	89.9707
STN1	49.5123
STO1	70.1302
STP4	57.6169
STT4	100
STU1	100
STU2	72.6507
STV1	49.3206
SUB2	55.1085
SUC2	61.2424
SUL1	63.3393
SUL2	58.4978
SUN4	85.1567
SUP45	59.9244
SUR1	65.2134
SVF1	88.2861
SVS1	49.0871
SWA2	62.1983
SWC4	57.6888
SWD2	51.9909
SWH1	100
SWI1	100
SWI3	98.8976
SWI4	100
SWI5	78.6118
SWI6	88.1796
SWR1	100
SWT1	60.7501
SXM1	100
SYF1	75.7701
SYP1	67.5153
SYT1	97.2447
TAF12	56.5288
TAF2	100
TAF5	79.645
TAF7	86.821
TAL1	60.3101
TAM41	54.5284
TAO3	100
TAR1	100
TAT1	59.8301
TAX4	78.0767
TBS1	100
TCB3	100
TCP1	61.7133
TDA1	55.1444
TDA11	51.0883
TDA3	72.512
TDA7	78.1482
TDH1	53.5767
TDH2	70.3192
TDH3	59.4097
TEA1	65.021
TEF1	94.0139
TEF2	71.3427
TEF4	81.0496
TEL1	100
TES1	57.4462
TFB1	62.2223
TFC1	54.6585
TFC6	53.4985
TFG2	56.2295
TGL1	60.8993
TGL3	50.6977
THI20	51.3175
THI6	60.3685
THI7	56.7879
THI72	92.4715
THI74	60.7725
THR1	63.502
THR4	68.4735
THS1	84.3513
TIF3	70.1878
TIF4631	100
TIM54	54.8167
TKL1	92.3783
TKL2	63.1453
TMA108	91.0004
TMA64	53.4987
TMN2	54.0685
TMS1	56.0255
TNA1	55.0452
TOF2	88.0325
TOK1	65.4544
TOM40	64.0332
TOM70	75.6096
TOM71	52.719
TOP2	100
TOP3	72.571
TOR1	100
TOS1	53.5787
TOS4	76.4154
TPO3	49.7749
TPO4	54.9128
TPS2	87.9831
TPS3	100
TRA1	100
TRE1	76.0753
TRE2	73.9782
TRF5	70.4753
TRK1	100
TRK2	100
TRL1	77.9715
TRM1	49.7175
TRM11	76.4767
TRM112	49.0702
TRM3	100
TRM44	76.1895
TRP2	57.128
TRS120	100
TRS130	100
TRS85	62.8962
TRZ1	72.0938
TSA1	74.3499
TSC11	100
TUB1	72.3175
TUF1	59.0394
TUL1	72.4657
TUS1	100
UBA1	79.3184
UBI4	55.0096
UBP1	89.2655
UBP10	72.3132
UBP13	84.6163
UBP3	96.9918
UBP5	81.3666
UBP7	96.2339
UBP8	50.948
UBR2	100
UBX2	67.0992
UBX5	63.9166
UBX7	49.211
UFD4	75.7056
UFO1	87.4005
UGA2	73.7429
UGO1	49.202
UIP4	50.9271
ULP1	52.7191
ULS1	100
UME1	50.0127
UPC2	72.1265
URA1	50.8841
URA2	100
URC2	51.4162
URK1	56.7283
USA1	87.6914
UTH1	85.2644
UTP15	80.9388
UTP21	100
UTP8	73.0852
UTP9	57.8196
VAC14	60.9384
VAC7	100
VAC8	89.2431
VAM6	91.5538
VAS1	100
VBA1	66.3946
VCX1	49.1217
VHR1	53.2643
VHS1	70.0757
VHT1	51.3686
VID27	85.91
VID28	75.1387
VID30	99.5909
VIP1	100
VMA11	54.1427
VMA2	76.1945
VMA5	64.7458
VMA8	53.8717
VMR1	100
VOA1	57.2233
VPS1	67.7674
VPS13	100
VPS16	100
VPS17	51.0917
VPS27	50.1649
VPS3	66.7712
VPS33	59.2809
VPS35	73.2924
VPS4	57.946
VPS41	70.3106
VPS52	62.935
VPS53	92.9951
VPS62	54.2899
VPS64	68.0928
VPS70	69.5328
VPS73	53.7708
VPS8	100
VRG4	52.5868
VTC2	63.5131
VTC3	63.3598
VTH1	77.8881
WHI2	61.2023
WHI4	61.1672
WSC3	76.3036
WTM1	56.9218
XKS1	55.5262
XRN1	100
XRS2	70.7085
YAK1	80.7862
YAP1	52.4172
YAP1802	58.5922
YAP6	54.2908
YAR066W	49.5139
YAT1	84.152
YAT2	81.8823
YBP1	56.5628
YBP2	55.9611
YBR138C	49.1067
YBR139W	67.9857
YBR225W	95.5431
YBR287W	50.7611
YBR292C	100
YCF1	100
YCG1	96.0601
YCK3	49.2952
YCR023C	53.1034
YCS4	100
YCT1	74.8686
YDL086W	58.4675
YDL176W	63.018
YDL180W	51.6886
YDL199C	73.047
YDL206W	64.5397
YDR061W	52.5407
YDR090C	53.1371
YDR109C	82.3406
YDR239C	66.1875
YDR338C	72.8445
YDR444W	73.7851
YDR514C	57.0005
YEF3	99.2825
YEH2	51.3246
YEL023C	53.867
YEL025C	100
YEL077C	100
YEL1	49.0581
YEN1	67.9038
YFH7	61.1418
YFL066C	100
YFR006W	56.3094
YFR016C	100
YGL036W	98.6668
YGL114W	58.5713
YGL140C	100
YGL159W	52.9323
YGL176C	83.0014
YGR054W	96.7098
YGR067C	59.9675
YGR130C	91.4868
YGR266W	60.5509
YHB1	62.7101
YHL008C	78.3032
YHL017W	88.0648
YHR045W	51.531
YHR078W	52.6297
YHR131C	86.9183
YHR177W	53.2212
YHR182W	67.4238
YHR202W	58.6612
YHR219W	100
YIA6	51.7335
YIG1	55.2101
YIL024C	65.7367
YIL092W	51.6713
YIL165C	51.5088
YIL166C	61.0166
YIM1	59.9108
YIP1	50.6639
YIR016W	65.8126
YJL045W	81.9652
YJL068C	71.7405
YJL213W	56.9529
YJR015W	56.8074
YJR029W	100
YJR039W	65.6096
YJR149W	58.4508
YKL050C	93.0995
YKL077W	65.3546
YKR018C	76.7793
YKR051W	60.3995
YLH47	65.2178
YLL032C	71.24
YLL054C	50.5196
YLL056C	51.3995
YLR001C	73.2855
YLR149C	66.6891
YLR177W	71.8732
YLR278C	100
YLR352W	66.3222
YLR419W	100
YLR464W	84.504
YMD8	60.0406
YML002W	84.143
YML003W	51.8464
YML020W	64.5014
YML040W	100
YML079W	62.8277
YML131W	62.0891
YML133C	100
YMR027W	50.4481
YMR050C	100
YMR084W	53.5733
YMR090W	52.4731
YMR1	69.153
YMR102C	87.8708
YMR155W	55.2105
YMR160W	76.6909
YMR196W	100
YMR206W	65.7868
YMR252C	93.4118
YMR315W	52.0688
YND1	66.728
YNL018C	52.7754
YNL095C	64.6948
YNL115C	64.7117
YNL165W	60.1477
YNL190W	52.523
YNL194C	76.592
YNL195C	87.1833
YNL208W	61.6247
YNL247W	83.8321
YNR064C	85.6629
YNR065C	100
YOL057W	69.6688
YOL075C	100
YOP1	49.0469
YOR015W	60.1261
YOR296W	80.0987
YOR343C	59.1618
YOS9	58.7182
YPK1	63.0666
YPK2	70.0427
YPK3	66.4604
YPK9	100
YPL109C	61.996
YPL150W	96.4721
YPL191C	55.1214
YPL229W	52.648
YPL247C	62.5169
YPL277C	61.8717
YPL278C	77.6354
YPP1	62.4967
YPR003C	61.7724
YPR084W	76.9342
YPR097W	100
YPR1	49.8375
YPR196W	52.7661
YPR203W	100
YPR204W	100
YPS1	68.7225
YPS6	59.3505
YPS7	58.2146
YPT11	51.1398
YRF1-1	100
YRF1-4	100
YRF1-5	100
YRM1	82.7074
YRO2	83.8516
YRR1	81.7211
YSH1	73.4373
YSP2	100
YTA12	77.8153
YVC1	56.4273
YVH1	80.2258
ZAP1	82.3299
ZPR1	63.37
ZRC1	51.7478
ZRG17	65.2158
ZRT1	58.6782
ZRT3	53.1777
ZUO1	65.1789

## Sheet: Low-methylation
Overlapping transcripts from two datasets	ave % me from m7G-IP
AAC1	24.0204
AAD10	38.1231
AAD14	31.0909
AAD4	32.3433
ABM1	11.7427
ABZ2	47.2986
ACM1	37.5989
ADD37	28.5272
ADD66	37.8882
ADE1	42.3198
ADE8	32.9364
ADF1	22.2169
ADI1	34.5003
ADK2	48.3241
ADY4	41.4697
AGA2	35.3632
AGE1	41.9477
AGE2	31.8919
AHA1	37.0208
AHC2	39.7984
AIM11	28.9606
AIM18	29.7925
AIM19	35.2891
AIM20	37.7151
AIM23	41.7622
AIM25	37.2652
AIM29	39.0823
AIM34	39.0314
AIM36	47.5177
AIM39	31.0745
AIM4	28.4416
AIM41	33.7644
AIM7	48.4295
AIR1	40.2209
ALB1	32.8961
ALG11	48.7219
ALG13	31.1584
ALG14	26.0826
ALT2	37.4905
ANT1	40.0482
AOS1	36.6051
APA1	44.2416
APA2	28.2812
APC11	37.9238
APC9	27.4085
APD1	46.6493
APM3	45.2276
APN1	48.2498
APQ12	27.7987
APS1	36.4486
APS2	31.9984
APS3	25.766
APT1	42.9391
AQY2	18.4019
ARA2	38.8824
ARC15	36.2022
ARC19	32.1282
ARC35	41.1558
ARD1	29.2883
ARF1	38.2537
ARF3	23.4482
ARG1	36.5022
ARG7	41.793
ARG80	36.0137
ARG82	25.1758
ARI1	37.2798
ARL1	33.8786
ARO10	41.863
ARO7	41.2354
ARP10	13.2377
ARP9	44.7239
ARR1	31.2414
ARR2	26.2571
ART5	43.3209
ARV1	22.2939
ASF1	33.3977
ASF2	37.2708
ASG7	35.6002
ASK1	41.344
ASP1	47.9624
ASP3-2	36.393
ASP3-4	36.8358
ASR1	32.0437
ATF2	29.5116
ATG10	29.2649
ATG12	38.0185
ATG14	25.9944
ATG16	30.3797
ATG17	42.9747
ATG21	34.7122
ATG23	39.71
ATG27	43.1991
ATG5	35.7413
ATG8	36.0209
ATO2	30.3499
ATO3	36.1292
ATP14	46.7415
ATP15	38.1054
ATP18	38.9453
ATP19	42.0958
ATP23	44.9973
ATP4	42.804
ATS1	43.6315
ATX1	25.4936
ATX2	37.4199
AUS1	45.5922
AVO2	41.6448
BBP1	45.8233
BCD1	47.3625
BCP1	38.2366
BDH1	35.4891
BER1	24.7381
BET1	33.1506
BET2	31.4567
BET3	29.0454
BET5	43.6607
BFA1	48.7433
BIG1	36.6335
BIM1	42.6891
BIO4	29.0128
BIT2	33.1548
BLI1	23.8738
BLS1	27.6989
BMH1	26.8789
BNA1	48.9022
BNA2	39.4934
BNA5	48.817
BNA6	47.0025
BNI5	45.0393
BNS1	28.5668
BOP2	41.2152
BOP3	24.2569
BOS1	31.3734
BRL1	35.2361
BRR1	38.8984
BRR6	18.6871
BSC2	42.9644
BSD2	34.4816
BUB2	31.3553
BUB3	41.4298
BUD13	28.616
BUD16	39.0085
BUD17	32.6623
BUD20	37.9943
BUD23	42.3245
BUD32	35.1486
BUG1	42.6697
BUR6	31.6973
CAB4	47.6962
CAB5	25.2715
CAC2	40.0635
CAD1	36.7901
CAK1	31.9923
CAP1	35.5747
CAX4	46.355
CBF1	39.4777
CBP1	34.2029
CBP4	33.0356
CBP6	28.1899
CBS1	30.5035
CBS2	40.5358
CBT1	28.5283
CCA1	31.9187
CCE1	30.1959
CCL1	33.5549
CCS1	46.5303
CDA1	14.7012
CDC11	48.2845
CDC123	47.539
CDC23	46.9525
CDC26	37.5217
CDC31	22.4822
CDC36	31.1767
CDC40	42.6442
CDC50	42.4576
CDC8	28.9495
CDD1	47.903
CFD1	25.4555
CGI121	28.5618
CGR1	44.9061
CHZ1	33.1323
CIN4	24.5411
CIN5	48.2895
CIR1	36.7109
CIS1	25.0651
CIS3	38.248
CKA1	34.3649
CKB1	36.1757
CKS1	38.0388
CLB5	27.9073
CLC1	36.0126
CMC1	32.3937
CMC2	34.1321
CMC4	37.0324
CMS1	36.0098
CNA1	40.4461
CNB1	37.2449
CNL1	36.4744
CNN1	32.483
COA1	28.3903
COA4	25.2229
COG2	31.0344
COG5	38.8878
COG7	44.7151
COQ1	43.3807
COQ10	36.256
COQ3	31.6983
COQ5	44.3409
COQ9	39.3162
COS1	40.3371
COS12	36.069
COS2	37.8435
COS3	34.1497
COS4	30.0626
COS5	39.7766
COS6	27.368
COS7	45.8177
COS9	44.0902
COX13	48.9507
COX14	31.4331
COX16	37.7945
COX17	35.6105
COX20	31.1909
COX23	29.8277
COX5A	45.8916
COX5B	32.2039
COX7	38.1729
COX8	45.0934
COX9	41.361
CPD1	30.2012
CPR2	27.5268
CPR8	41.0923
CRC1	34.6164
CRD1	34.3495
CRF1	30.4895
CRG1	38.2204
CRR1	42.6049
CSE2	40.0649
CSE4	31.991
CSI1	30.8468
CSL4	30.952
CSM1	21.0611
CSM2	40.1007
CSM3	41.3014
CSM4	26.2661
CSN9	28.4839
CST26	39.1537
CTF19	34.513
CTF8	27.4365
CTH1	44.7761
CTL1	19.2135
CTP1	17.9634
CTR3	41.3942
CTS2	42.1056
CUE1	26.2222
CUE2	33.0997
CUE4	36.2589
CUE5	48.5074
CUP1-1	34.6588
CUP1-2	34.0801
CUP2	35.5008
CUR1	28.8309
CUS1	42.8514
CUS2	31.3734
CWC15	35.7654
CWC21	37.7777
CWC24	32.1624
CWC25	34.8331
CWC27	41.5792
CWP1	37.1704
CWP2	47.3118
CYB5	42.6541
CYC1	40.7459
CYC2	46.1713
CYC3	44.9522
CYC7	46.6849
CYT2	33.1898
DAD1	22.3893
DAD2	30.1842
DAD3	24.8022
DAD4	40.9154
DAL2	34.5589
DAL3	20.3898
DAL82	38.4907
DAM1	39.8116
DAP1	32.2604
DAS2	32.8993
DAT1	31.1358
DBR1	34.0506
DCD1	43.7238
DCG1	24.7765
DCI1	42.6697
DCN1	33.4571
DCS2	34.7845
DDP1	34.8937
DDR2	42.3229
DEG1	48.08
DEP1	41.2109
DER1	24.0814
DFG10	35.7056
DFR1	38.8652
DGA1	45.0874
DIA1	35.8299
DIB1	30.4121
DIC1	47.5174
DID2	27.1751
DID4	32.4011
DIF1	33.1219
DIG1	44.65
DIT1	31.4572
DLS1	32.404
DLT1	34.7782
DMC1	28.8905
DML1	44.8371
DOG1	29.9908
DOG2	35.3864
DOS2	36.2511
DOT5	45.1701
DPB3	23.3312
DPB4	28.2775
DPH1	39.6707
DSE3	22.3646
DSS4	23.8398
DST1	48.5653
DTD1	44.944
DUO1	36.2472
DUT1	35.0526
DYN2	36.1351
DYN3	27.2922
EAF5	44.5152
EAF6	26.7836
ECI1	32.5329
ECM1	38.4565
ECM13	40.3545
ECM15	43.8631
ECM18	38.019
ECM19	37.6889
ECM31	39.0533
ECM4	43.0047
ECM9	37.2539
ECO1	34.9113
EDC1	30.0081
EDC3	41.241
EEB1	30.6372
EFG1	26.0622
EKI1	41.2247
ELC1	28.1294
ELF1	47.5407
ELP6	46.6249
EMC2	32.7066
EMC6	22.6026
EMG1	36.9232
EMI1	32.1759
EMP24	43.2945
EMP46	47.4932
END3	34.6191
ENT1	36.1381
ENT3	42.8697
ENT4	46.5484
ENV10	44.441
ENV7	31.9253
ENV9	42.2989
ERD2	40.1884
ERF2	32.0228
ERG24	36.6064
ERG27	30.7481
ERG28	29.0821
ERG3	36.934
ERG6	46.6862
ERG8	28.3128
ERI1	16.7689
ERJ5	28.4285
ERP1	38.2645
ERP2	26.8534
ERP3	32.626
ERP5	40.6245
ERP6	28.0197
ERV1	30.2493
ERV14	35.3768
ERV2	34.0974
ERV25	41.3297
ERV41	36.0538
ESF2	38.8552
EST3	39.9004
ETT1	38.2819
EXG2	40.862
FAR3	29.834
FAR7	38.6844
FCF1	26.9369
FCF2	31.5332
FCY1	36.5031
FHN1	15.7416
FIN1	35.9492
FIT2	39.439
FMC1	28.5932
FMN1	37.8714
FMP10	37.8964
FMP23	22.8082
FMP32	36.5775
FMP45	48.0347
FMP46	47.7909
FMS1	38.7077
FPR2	43.2078
FRQ1	37.3199
FRT2	44.7014
FSH1	31.8575
FSH2	36.0664
FSH3	40.4734
FTR1	34.6223
FUN14	36.0519
FUR4	39.7023
FYV4	40.1524
FYV5	48.6566
FYV6	22.3356
FYV7	28.0973
GAL10	28.1072
GAL7	31.0267
GAR1	41.0922
GAS4	21.7911
GCD10	47.2745
GCD14	40.8104
GCN3	38.4861
GCN5	40.6447
GDT1	41.858
GEP4	38.9665
GEP5	43.3216
GEP7	37.4551
GET1	29.3069
GET2	37.0613
GEX1	35.9973
GFD1	30.0635
GIC1	42.788
GID8	27.4512
GIM3	26.5877
GIM4	26.2411
GIM5	45.2359
GIR2	38.0748
GLC7	38.7452
GLC8	35.2324
GLE1	43.6008
GLE2	39.0734
GLO2	43.2025
GLO3	43.6158
GLO4	44.5416
GMH1	39.3182
GNA1	20.5109
GNT1	31.7762
GON7	38.0536
GOT1	46.6745
GPG1	37.0408
GPI11	20.6357
GPI15	23.5364
GPX2	27.6695
GRE2	41.8374
GRH1	36.5384
GRX1	38.4003
GRX3	33.4094
GRX5	44.4871
GRX6	24.0965
GRX7	32.4578
GTF1	30.4021
GTO1	37.3643
GTR1	43.2745
GTS1	31.8231
GUK1	48.5936
HAM1	39.329
HAP2	37.9364
HAP3	33.2352
HAP5	42.0179
HCH1	28.7403
HCR1	40.7894
HED1	43.3109
HEM4	37.1459
HHF1	25.2213
HHF2	30.6012
HHO1	44.9342
HHT1	46.8515
HIF1	35.4353
HIM1	29.4706
HIS1	28.3756
HIS2	33.9594
HIS3	32.8217
HIS6	31.5959
HIT1	37.4334
HLJ1	37.1957
HMO1	38.5035
HMRA1	34.5427
HMRA2	21.2171
HNT1	27.6209
HNT2	28.4299
HNT3	40.5614
HOG1	39.091
HOP1	30.4945
HOR7	37.9505
HPA3	29.5301
HPM1	45.1057
HRT1	35.0139
HRT3	36.9761
HSE1	37.6618
HSH49	37.7198
HSK3	44.8513
HSM3	35.3566
HSP10	28.6881
HSP12	47.357
HSP26	46.0269
HSP31	46.0976
HSP33	34.2713
HTA2	37.8357
HTB1	42.5952
HTB2	47.9539
HTL1	39.3529
HTZ1	46.2082
HUA1	44.1013
HUA2	35.1071
HUB1	21.9171
HUT1	33.957
HXT11	35.5195
HXT3	27.6643
HXT8	40.7919
ICS2	43.7408
ICS3	25.9213
ICY1	34.05
IDI1	35.836
IDP2	41.7955
IES4	19.2287
IES5	15.4074
IES6	27.6353
IGO1	35.3306
IGO2	27.194
ILM1	25.2829
IMG1	43.0286
IMG2	38.8429
IML3	35.8318
IMP2	33.9558
IMP2'	46.832
IMP4	30.4155
INH1	39.1593
INM2	28.7971
INO4	19.1764
INP54	39.9862
IOC4	43.4005
IPI1	36.5503
IPK1	38.0343
IPL1	43.3394
IRC15	34.2627
IRC18	16.7566
IRC19	24.6256
IRC23	28.2033
IRC24	40.4515
IRC25	29.1776
IRC4	25.6917
IRC6	32.5881
IRS4	29.4692
ISA1	40.2628
ISC1	48.8859
ISD11	38.5752
IST1	35.1124
IST3	33.5855
ISU2	36.2736
ISY1	34.8386
IWR1	34.8853
IZH2	29.9886
IZH4	15.3299
JAC1	38.3219
JJJ1	48.5805
JJJ3	25.4194
JLP1	25.5163
JLP2	28.4556
JNM1	46.057
KAE1	39.6273
KAR1	44.587
KAR5	43.8749
KEG1	22.899
KEI1	27.9455
KIN28	19.3945
KNH1	42.531
KRE28	37.2302
KRE29	31.3634
KSH1	29.4007
KTI11	38.5401
KTI12	26.9527
KTR2	44.0763
KTR3	38.2814
KXD1	47.0758
LAC1	29.2348
LCL1	40.8695
LCL2	28.2279
LCL3	45.4551
LDB16	32.9609
LDB7	33.866
LDH1	40.0013
LEA1	25.2435
LGE1	39.5306
LHP1	39.2848
LIN1	19.2382
LIP1	36.6798
LOC1	34.1527
LOH1	35.9818
LOT5	36.7186
LPP1	40.062
LRP1	28.8594
LRS4	46.6146
LSB1	46.3569
LSB5	36.0368
LSM1	43.499
LSM12	40.5362
LSM3	31.1861
LSM5	33.1371
LSM7	29.7987
LST7	48.8887
LST8	32.7401
LTP1	43.947
LYS5	24.1419
MAC1	40.5479
MAD2	26.9559
MAF1	39.5552
MAG1	31.7966
MAK11	40.9471
MAK3	42.6732
MAK31	15.8763
MAK32	35.4337
MAS1	37.0519
MBB1	23.8696
MBF1	38.295
MBR1	45.1532
MCM1	47.489
MCM16	24.2909
MCM21	29.6878
MCM22	35.4089
MDE1	44.4009
MDG1	48.9269
MDJ2	47.3784
MDM10	45.9964
MDM12	28.7499
MDM35	31.1475
MDM38	47.7911
MDY2	31.9712
MEC3	41.066
MED11	35.1975
MED2	48.4451
MED4	23.3731
MED6	31.3021
MED8	36.5146
MEH1	43.2258
MEI4	38.8702
MET28	28.4658
MET31	37.2724
MET32	33.6082
MFA1	24.7985
MFA2	35.8057
MFM1	28.3289
MFT1	48.5185
MGM101	45.0277
MGR3	45.0833
MGT1	33.0418
MHR1	38.0585
MHT1	37.1504
MIA40	42.2445
MIG3	45.303
MIM1	36.999
MKC7	43.0184
MLC2	27.8152
MMF1	41.6402
MMS2	38.6823
MNE1	38.8066
MNN10	36.3749
MNP1	31.1385
MNS1	35.0491
MNT2	40.7995
MNT4	23.0729
MOB1	35.9219
MOD5	45.3992
MOG1	32.762
MPC54	37.5975
MPD2	20.8948
MPP6	31.6669
MPS2	33.4264
MRF1	44.1828
MRI1	47.2736
MRK1	29.2754
MRM1	18.2912
MRM2	33.679
MRP10	32.6178
MRP17	40.9688
MRP2	38.3777
MRP20	32.0821
MRP21	39.6829
MRP49	36.1412
MRP7	44.6678
MRPL1	39.926
MRPL10	33.7718
MRPL11	33.7981
MRPL13	37.2573
MRPL15	32.922
MRPL16	44.0924
MRPL17	48.7388
MRPL20	43.3937
MRPL24	31.9263
MRPL25	26.3429
MRPL27	29.7323
MRPL28	27.8383
MRPL31	42.644
MRPL32	41.3769
MRPL33	37.0562
MRPL36	38.3101
MRPL37	23.1987
MRPL38	31.8963
MRPL40	44.3501
MRPL44	35.4202
MRPL49	43.8692
MRPL50	44.4897
MRPL51	36.6622
MRPL8	35.3574
MRPS16	25.9942
MRPS17	28.3432
MRPS18	33.0296
MRPS28	35.6783
MRPS5	38.922
MRPS8	36.2621
MRPS9	38.4141
MRS1	38.9496
MSB4	48.6627
MSF1	35.3681
MSG5	38.394
MSH4	28.3904
MSL1	38.1279
MSO1	34.8228
MSS18	35.3511
MSS2	44.2078
MST1	44.4074
MST27	41.5868
MST28	33.2347
MSW1	32.9668
MTC1	41.2128
MTC2	38.8167
MTC3	22.2231
MTD1	29.8408
MTQ1	29.3878
MTQ2	35.0644
MTR2	30.397
MTW1	34.8545
MUD1	32.8206
MUD2	42.4931
MUP3	36.8552
MXR2	29.3768
MZM1	36.1633
NAF1	44.2273
NAM9	41.8421
NAR1	46.8327
NAS2	31.9923
NAT2	31.887
NAT3	28.0095
NAT5	46.438
NBL1	26.6157
NBP1	26.9958
NBP2	33.3892
NBP35	36.6406
NCB2	34.0915
NCE101	27.0335
NCE102	47.5185
NDL1	31.1468
NDT80	29.1562
NEJ1	27.6783
NHP10	31.9361
NHP2	34.7576
NHP6A	31.4128
NHP6B	43.9225
NIF3	44.4711
NIS1	37.9792
NIT1	38.2353
NIT2	28.4244
NKP1	22.0803
NKP2	38.7193
NNF1	30.1106
NNT1	48.862
NOP10	24.2193
NOP15	34.9193
NOP16	37.7805
NOP6	34.9675
NOP8	48.6718
NPC2	41.9533
NPT1	48.9488
NPY1	43.0149
NRG1	31.8152
NRG2	34.431
NRK1	21.7423
NSE1	26.7703
NSE3	36.8649
NSE4	27.1081
NSL1	31.1349
NTC20	32.7095
NTG1	39.4683
NTG2	41.1769
NTR2	47.4111
NUS1	45.8794
NUT2	45.9368
NVJ1	45.2416
NYV1	34.5595
OAZ1	42.6273
OCA1	29.9099
OCA2	37.7325
OCA4	32.4559
OCA6	32.536
ODC2	39.4129
OPI1	48.0732
OPI10	29.4641
OPI3	40.8046
OPY1	46.3358
ORC6	41.2858
ORT1	21.9924
OSH6	41.0787
OST2	32.446
OST4	37.0478
OST5	35.3948
OST6	37.1767
OSW2	48.7426
OTU2	32.4063
PAA1	37.319
PAC10	31.0195
PAM16	25.1338
PAM18	26.6131
PAN6	43.473
PAR32	38.8765
PAU17	31.5104
PBA1	39.2374
PBP4	34.932
PCC1	30.1986
PCH2	43.8608
PCI8	48.5314
PCL2	37.0841
PCL6	34.4092
PCL9	26.2125
PCP1	43.8799
PCT1	37.9982
PDE1	39.8947
PDR16	43.802
PDS1	40.4436
PDX1	46.1939
PDX3	47.0384
PEP12	30.5929
PEP7	23.6652
PEP8	44.6033
PER1	30.112
PES4	23.3153
PET10	43.8047
PET100	32.5856
PET117	26.7534
PET123	44.071
PET130	28.9815
PET18	31.751
PET191	27.9258
PET54	37.2592
PET8	28.5339
PEX14	33.6563
PEX17	33.9093
PEX19	45.2037
PEX2	28.4873
PEX21	40.3534
PEX22	27.9788
PEX27	47.0892
PEX3	45.4803
PEX34	21.0567
PEX4	37.7833
PFA3	43.6938
PFD1	28.0416
PFK27	47.8715
PGA2	27.7382
PGD1	36.5695
PHA2	31.3413
PHM6	37.1501
PHO11	48.0861
PHO23	37.632
PHO85	33.8215
PIH1	39.8323
PIS1	42.0999
PKP1	40.1615
PKR1	33.7072
PLM2	34.0805
PLP1	29.0121
PML1	33.2096
PML39	22.1731
PMP2	39.0312
PMU1	39.7527
PNG1	33.6914
PNO1	28.9743
PNP1	40.941
POA1	40.656
POC4	25.6819
POF1	34.184
POG1	46.9406
POL31	44.7072
POL32	45.4624
POM34	45.5122
POP3	46.5737
POP4	26.8573
POP5	32.9792
POP6	26.3465
POP7	24.2658
POP8	36.809
POR2	30.5657
PPA2	36.7645
PPE1	35.2437
PPG1	38.8397
PPH3	37.659
PPT2	35.9739
PPX1	38.8518
PRE10	46.1386
PRE2	39.8713
PRE3	46.9698
PRE5	36.3612
PRE6	47.596
PRE7	40.5892
PRE9	37.3917
PRI2	39.6804
PRM1	33.8172
PRM4	27.507
PRM5	47.517
PRM8	47.3371
PRM9	44.7596
PRP11	47.4544
PRP18	44.4279
PRP21	36.8337
PRP3	43.6453
PRP31	39.3228
PRP38	39.0691
PRP40	42.8785
PRP45	47.5796
PRP46	46.2331
PRP9	35.1541
PRS2	28.4822
PRX1	46.2209
PRY1	40.964
PRY2	47.5806
PSF1	22.405
PSF2	30.64
PSF3	24.7892
PSH1	47.9867
PSR1	40.8887
PST1	46.5695
PSY3	27.0693
PTC4	37.6961
PTC6	44.5282
PTC7	44.5389
PTI1	41.6035
PTP1	34.9362
PUG1	31.0814
PUN1	24.0032
PUP1	37.4748
PUP3	42.4261
PUS1	42.0328
PUS5	22.7608
PXR1	42.5804
QCR10	43.4454
QCR6	38.5974
QCR9	42.4011
QDR1	41.8573
QRI5	33.4854
QRI7	35.5909
RAD10	39.5657
RAD14	37.3505
RAD17	30.591
RAD27	42.477
RAD33	26.6699
RAD51	41.1876
RAD52	40.9728
RAD59	21.8348
RAD6	48.4845
RAD61	44.7494
RAI1	32.5384
RAM2	45.2229
RAS1	37.4207
RAS2	46.5082
RAV2	31.7796
RAX1	44.6815
RBA50	46.7082
RBL2	39.8179
RCE1	24.7521
RCN1	40.1825
RCN2	39.5524
RCR1	33.2414
RCR2	32.9985
RDI1	33.4644
RDL1	33.2766
RDL2	36.0799
RDS2	45.3064
REC107	22.3916
REC8	27.743
REE1	48.7086
REG2	28.1985
REH1	36.4685
RER1	29.3188
RER2	28.4951
RET3	38.2196
REV7	34.5236
REX2	42.5585
RFA2	34.0382
RFA3	40.9305
RFC2	37.8367
RFC3	47.075
RFM1	32.0977
RFS1	40.779
RGM1	35.5768
RGS2	48.0904
RHB1	25.8342
RHO2	42.2132
RHO3	41.1372
RIB1	48.3189
RIB3	41.867
RIB5	33.6116
RKM3	39.9717
RKM4	30.115
RKM5	27.3291
RLP7	31.1721
RMA1	31.686
RMD5	32.8486
RMD6	31.3451
RMI1	27.0022
RMP1	21.679
RMR1	27.7416
RNA15	33.8244
RNH202	38.5624
RNH203	37.7994
RNP1	22.4281
ROX3	22.8553
RPA12	18.4213
RPA14	35.3164
RPB10	19.046
RPB11	47.8458
RPB3	43.4618
RPB4	28.1696
RPB5	33.2569
RPB7	35.8473
RPB9	39.4023
RPC10	29.5587
RPC11	29.9195
RPC17	34.8252
RPC19	32.6224
RPC25	42.854
RPC34	31.5423
RPC37	31.1849
RPC40	37.8694
RPC53	39.8144
RPF1	34.3053
RPL15B	29.4967
RPL21B	48.3736
RPL22B	23.8994
RPL27B	40.29
RPL29	46.8644
RPL33B	24.5855
RPL35A	48.5402
RPL35B	38.7308
RPL38	44.2667
RPL42A	34.9474
RPL42B	36.6449
RPL43A	46.9188
RPL43B	35.4459
RPN11	39.5453
RPN12	28.6521
RPN13	35.0346
RPN14	32.4154
RPN5	41.7314
RPN8	43.876
RPN9	40.3163
RPO26	31.6609
RPP1	30.5476
RPP1B	39.5626
RPS10B	44.0577
RPS17B	46.4955
RPS19A	46.3268
RPS21A	39.7381
RPS21B	37.9121
RPS22B	44.0132
RPS23A	48.311
RPS28A	37.3722
RPS28B	46.6632
RPS29A	48.5012
RPS29A	34.3277
RPS7B	39.1897
RPT4	45.8279
RRD2	31.7726
RRF1	28.7453
RRG1	33.704
RRG7	33.4031
RRG9	48.726
RRN10	25.3072
RRN5	47.191
RRP1	43.7906
RRP15	30.0292
RRP17	39.8458
RRP36	36.7665
RRP4	37.3114
RRP40	39.001
RRP42	32.6916
RRP46	29.0547
RRP8	21.4595
RRT14	42.0489
RRT8	32.2281
RSA1	47.9225
RSA3	31.3168
RSM10	42.8634
RSM18	43.8085
RSM19	42.226
RSM26	39.5173
RSM27	23.4083
RSM28	40.6919
RSM7	27.0101
RTC6	40.2242
RTR2	36.8315
RTT103	45.0895
RTT105	33.9128
RTT109	38.4335
RUB1	32.361
RUF20	29.914
RUP1	41.313
RVS161	38.6233
RVS167	47.0413
RXT2	37.1111
SAL1	41.1204
SAM37	29.4584
SAM50	40.3944
SAP30	23.6752
SAS2	36.4467
SAS4	39.1249
SAS5	35.3942
SAW1	35.0866
SAY1	41.3142
SBA1	45.2231
SBH2	24.1352
SCD6	48.0137
SCL1	44.4594
SCM3	34.4615
SCO1	30.7262
SCO2	46.359
SCP1	33.7767
SCS22	36.3061
SDC1	38.905
SDO1	27.0078
SDP1	45.9178
SDT1	22.9623
SEC11	33.2721
SEC14	35.6114
SEC17	26.5974
SEC20	29.9171
SEC22	41.0674
SEC28	32.7671
SEC53	44.4629
SEC62	35.0941
SEC66	37.5466
SED5	35.4938
SEH1	43.2291
SEM1	35.3088
SEN15	19.6527
SEN2	35.9104
SEN34	34.6213
SER1	48.5123
SFH5	43.7039
SFT1	31.2489
SGF11	40.3259
SGN1	35.7676
SGT1	33.2137
SHC1	45.9329
SHE2	31.2303
SHE9	41.9495
SHG1	23.2007
SHR3	36.2582
SHR5	42.5572
SHS1	43.7395
SHU2	22.1501
SIP18	44.4921
SIP2	38.1457
SIW14	29.7807
SKP1	35.3379
SLC1	30.8378
SLD5	29.8969
SLG1	48.8519
SLM4	36.3389
SLO1	27.4458
SLX1	28.0184
SLX8	42.0466
SLX9	38.1368
SMB1	26.9601
SMD1	39.1277
SMD2	29.5905
SMD3	26.0779
SME1	33.6494
SML1	35.7871
SMT3	41.3903
SMX2	27.1734
SNA2	31.1528
SNA3	38.8689
SNA4	47.6093
SNC2	41.6511
SNF11	25.845
SNF6	37.2989
SNF7	42.5818
SNF8	32.467
SNG1	31.7017
SNL1	34.3892
SNM1	26.7979
SNN1	28.7647
SNO2	44.8218
SNO4	42.1525
SNP1	32.8208
SNT309	22.1086
SNU23	47.9447
SNX3	23.1581
SNZ2	33.131
SNZ3	36.5571
SOL1	42.1597
SOL3	34.5286
SOM1	44.4368
SOP4	45.5278
SOR1	34.1304
SOR2	48.0236
SPC19	33.5293
SPC2	33.7876
SPC24	29.3618
SPC29	25.4278
SPC34	34.6124
SPC42	39.165
SPE2	46.2948
SPG1	43.7222
SPL2	25.174
SPO1	34.1714
SPO11	29.7427
SPO12	28.9017
SPO16	37.3752
SPO20	42.355
SPO23	25.5166
SPO7	37.1852
SPO73	34.2666
SPP2	30.8362
SPR1	30.5901
SPR28	32.6366
SPR3	44.8993
SPS19	48.2629
SPS22	26.2599
SPT15	46.3964
SPT2	39.3782
SPT4	26.9733
SRB2	45.5325
SRB4	38.4103
SRB5	28.9165
SRB6	41.3399
SRB7	28.6846
SRD1	22.1714
SRF1	45.6403
SRG1	22.4515
SRL2	39.941
SRL3	34.165
SRN2	18.4925
SRP102	29.2649
SRP14	21.7955
SRP21	26.9448
SRT1	25.8135
SRX1	27.3597
SSL1	40.1022
SSL2	48.648
SSN8	45.5445
SSO1	42.3897
SSP1	45.4951
SSP120	43.1274
SSS1	34.8554
SSU1	35.6434
SSU72	26.1628
STB1	44.5084
STE14	28.2316
STE18	31.1958
STE50	31.462
STF1	38.1449
STF2	48.3657
STP22	47.3861
STP3	45.9824
STR2	48.0652
STS1	28.7801
SUA5	46.3814
SUA7	38.5437
SUB1	37.6409
SUE1	38.7112
SUI3	43.2187
SUS1	33.7624
SUT1	43.9335
SUT2	42.9576
SVP26	34.8021
SWC5	34.8214
SWM1	46.5544
SWM2	32.1568
SWS2	35.8956
SYC1	33.5175
SYF2	31.3302
SYM1	40.1202
SYS1	29.2043
TAD1	24.9414
TAD2	16.4466
TAD3	38.0535
TAE1	40.8165
TAF10	21.1362
TAF11	43.4779
TAF13	27.0582
TAF14	26.683
TAF3	39.3919
TAF4	42.4867
TAF9	43.4295
TAH1	29.4277
TAN1	33.7286
TAP42	43.2559
TCA17	17.9944
TDA2	33.8985
TDA4	36.0939
TDA5	18.9865
TEL2	41.5313
TEM1	25.1913
TEN1	14.6178
TEP1	31.4319
TFB3	37.2695
TFB4	32.9251
TFB5	24.4309
TGL2	31.0993
TGL4	43.4612
TGS1	35.8954
THI11	34.2456
THI21	44.4986
THI3	42.5614
THI73	47.9782
THO1	33.1167
THP1	36.5919
THP2	34.7225
THP3	38.7829
TIF35	46.9089
TIM10	41.8723
TIM11	33.4357
TIM12	29.299
TIM13	44.1231
TIM17	33.1128
TIM18	34.7284
TIM21	42.7947
TIM23	40.1513
TIM9	38.0035
TIS11	29.4666
TLC1	47.6394
TLG1	32.6702
TLG2	45.9184
TMA16	29.8175
TMA17	39.6971
TMA23	33.4973
TMA46	39.0404
TMA7	33.7583
TMT1	36.3153
TOA1	45.5977
TOA2	33.8602
TOM22	46.3192
TOM5	38.2609
TOM6	38.2328
TOS3	46.0195
TOS8	30.3518
TPC1	46.1085
TPI1	48.0231
TPK1	43.782
TPM2	35.8526
TPP1	40.1806
TPT1	29.2672
TRI1	30.5791
TRM10	38.8635
TRM12	31.4715
TRM13	38.4435
TRM5	42.6992
TRM7	41.2016
TRM9	46.3045
TRP1	43.8572
TRS20	34.2798
TRS23	38.3063
TRS31	33.9445
TRS33	34.135
TRS65	34.9869
TRX1	45.4522
TRX2	42.4953
TSA2	46.3827
TSC10	43.203
TSC3	31.0164
TSR2	39.8195
TSR3	33.4754
TSR4	47.1779
TVP15	36.9099
TVP18	23.9245
TVP23	30.6894
TYR1	38.6374
TYW3	32.2615
UAF30	22.123
UBA4	34.1963
UBC1	29.3244
UBC12	20.2328
UBC6	37.7846
UBC7	37.3955
UBX3	48.3945
UFD1	44.98
UFE1	32.0188
UGA3	41.1771
UGA4	28.0537
UGX2	39.2951
UIP3	28.1204
ULA1	29.002
ULI1	27.7156
UNG1	45.3005
UPF3	37.5773
UPS2	44.1536
UPS3	18.5677
URA3	41.9406
URA4	44.9369
URA8	42.3543
URE2	44.9972
URM1	45.0147
URN1	31.9584
USB1	47.1351
USE1	32.8765
UTP11	48.7428
UTP23	33.9105
UTP30	32.2625
UTR4	33.7895
VAB2	30.5276
VAM3	36.3275
VFA1	33.8674
VMA10	38.6226
VMA21	31.0144
VMA22	32.8708
VMA3	38.1612
VMA9	33.9514
VPH2	23.5617
VPS20	24.4681
VPS21	36.7181
VPS24	38.1516
VPS25	31.0094
VPS28	43.3163
VPS30	30.6922
VPS36	35.4033
VPS45	48.3151
VPS51	30.9701
VPS55	42.1724
VPS63	38.3528
VPS71	32.5847
VPS75	38.8264
VPS9	32.2373
VTA1	35.931
WRS1	32.4032
WSS1	39.3726
YAE1	26.8585
YAF9	36.0833
YAH1	39.0469
YAL037W	31.853
YAP3	32.8442
YAP7	42.4849
YAR023C	47.6614
YAR1	32.3044
YBL010C	36.9006
YBL028C	35.7718
YBL029W	31.5802
YBL055C	41.7518
YBL059W	36.4803
YBR053C	40.0203
YBR056W	38.7992
YBR062C	39.3064
YBR071W	47.9086
YBR090C	39.164
YBR096W	26.3959
YBR137W	31.3096
YBR184W	22.2574
YBR197C	38.7849
YBR242W	39.0072
YCH1	37.7134
YCL049C	26.799
YCR007C	31.7688
YCR016W	33.4621
YCR043C	28.1071
YCR051W	36.7001
YCR090C	39.1501
YDL057W	40.4953
YDL121C	30.9702
YDL124W	43.8224
YDL129W	40.8799
YDL157C	47.3161
YDL218W	41.9172
YDR018C	32.2535
YDR124W	21.9675
YDR131C	44.7353
YDR210W	29.4305
YDR248C	36.751
YDR286C	44.5423
YDR344C	24.1527
YDR391C	42.7637
YDR476C	47.3599
YEA4	44.2497
YEA6	39.5668
YEL028W	38.5748
YEL067C	43.4954
YEL068C	43.1174
YEL073C	24.1225
YER034W	34.9261
YER076C	48.0592
YER121W	37.2092
YER134C	31.5417
YER137C	24.5715
YER156C	42.2954
YER186C	30.0132
YER188W	48.3259
YET1	36.6371
YET2	16.5242
YET3	46.5651
YFR018C	45.0052
YFR045W	48.8605
YGK3	31.4488
YGL039W	46.4955
YGL081W	44.1448
YGL082W	47.1451
YGL101W	37.5912
YGL108C	32.7674
YGL117W	16.5848
YGL230C	37.5273
YGL242C	40.716
YGR015C	27.8537
YGR016W	45.4055
YGR017W	43.813
YGR021W	42.0226
YGR025W	34.3856
YGR026W	48.733
YGR035C	20.7655
YGR039W	24.3773
YGR045C	47.2092
YGR050C	14.1457
YGR053C	37.2478
YGR111W	42.1857
YGR117C	25.6825
YGR153W	22.9682
YGR168C	38.3021
YGR201C	40.6003
YGR210C	32.5521
YGR283C	46.8218
YHC1	29.8804
YHC3	31.5827
YHL042W	34.5725
YHL044W	23.8601
YHR022C	17.0741
YHR054C	44.7297
YHR112C	38.6576
YHR127W	36.9452
YHR138C	39.7729
YIH1	42.1131
YIL029C	48.1691
YIL077C	31.8217
YIL089W	29.036
YIL152W	31.6767
YIL161W	18.1442
YIP3	34.5558
YIP4	30.9213
YIP5	36.6398
YIR035C	42.3417
YIR042C	39.0022
YJL043W	47.7064
YJL055W	35.3565
YJL107C	40.0298
YJL118W	35.8293
YJL144W	29.7908
YJL163C	39.6207
YJL193W	40.2496
YJL218W	45.8008
YJR012C	40.2776
YJR056C	31.7125
YJR079W	34.5293
YJR085C	40.0178
YJR096W	42.8094
YJR098C	38.5276
YJR142W	33.8679
YJU3	47.4443
YKE2	31.6657
YKE4	28.565
YKL023W	30.6795
YKL063C	29.7893
YKL222C	44.2086
YKR005C	43.2923
YKR045C	42.9839
YKR070W	38.1877
YKR073C	36.6886
YKT6	42.6223
YLL053C	41.5047
YLR012C	40.7248
YLR030W	38.7739
YLR036C	12.2126
YLR042C	40.1819
YLR050C	38.8954
YLR053C	27.4697
YLR108C	46.1422
YLR112W	27.1601
YLR126C	41.5482
YLR179C	37.8896
YLR257W	45.1447
YLR281C	43.0563
YLR283W	37.1184
YLR287C	38.208
YLR297W	36.2982
YLR326W	38.3254
YLR407W	39.6389
YLR415C	14.5791
YLR460C	42.9663
YMC2	28.1658
YML053C	26.9474
YML108W	31.2772
YML119W	44.7492
YML6	48.6822
YMR130W	39.2141
YMR147W	39.5145
YMR178W	32.2812
YMR181C	47.917
YMR209C	36.9727
YMR226C	43.3652
YMR262W	22.4164
YMR265C	29.9014
YMR31	40.7047
YNG1	26.3323
YNL011C	36.8989
YNL034W	40.9694
YNL035C	38.2958
YNL046W	31.1935
YNL050C	24.0248
YNL122C	37.7113
YNL143C	21.9637
YNL146W	27.1576
YNL184C	29.9343
YNL193W	44.8768
YNL217W	36.3828
YNR040W	33.6237
YNR061C	43.799
YOL107W	37.6036
YOL160W	20.5284
YOL163W	11.7208
YOR012W	41.2587
YOR097C	26.1278
YOR111W	38.3325
YOR114W	26.7253
YOR131C	25.2813
YOR186W	40.8248
YOR289W	41.1493
YOR292C	24.7684
YOR365C	39.271
YOS1	24.3785
YOX1	45.9494
YPD1	44.6364
YPI1	31.2693
YPL034W	33.5269
YPL039W	48.6036
YPL067C	21.7378
YPL071C	30.0031
YPL088W	33.9933
YPL107W	37.197
YPL108W	27.642
YPL162C	38.4314
YPL199C	37.7289
YPL225W	32.3234
YPL257W	28.8207
YPL264C	28.4078
YPR015C	34.5512
YPR053C	36.0488
YPR063C	40.3288
YPR071W	26.5858
YPR109W	40.5921
YPR147C	31.4406
YPR148C	43.5139
YPR195C	27.3668
YPS3	44.7878
YPT1	42.417
YPT10	22.7028
YPT31	48.8554
YPT32	34.5868
YPT35	44.5817
YPT52	32.107
YPT53	41.2237
YPT6	36.4739
YRA1	34.7282
YRA2	46.7405
YRB2	42.238
YRB30	42.8497
YSA1	38.5605
YSF3	28.1478
YSP3	38.6184
YSR3	40.9137
YSW1	37.2204
YSY6	33.8332
YTH1	32.7596
YUH1	28.0997
YUR1	40.9472
ZEO1	39.2094
ZIM17	37.0351
ZRT2	42.5747
ZTA1	48.5363
