# Supplementary material for: Metabolic stress reveals widespread accumulation of cap-unmethylated RNAs
Source: bioRxiv. 2026 Feb 24:2026.02.23.707474. Preprint. [Version 1] doi: 10.64898/2026.02.23.707474 (PMC13004159; doi:10.64898/2026.02.23.707474)
Supplement: Supplement 3 — Data S3. (separate file) Ribo-seq results [file media-3.xlsx]

## Sheet: Sheet1
Gene	GENENAME	log2FoldChange_TE	padj_TE	log2FoldChange_mRNA	lfcSE_mRNA	padj_mRNA	TE_rich	TE_min
YMR120C	ADE17	3.35	3.85e-68	-0.42	0.152979	0.0100832	-0.31	3.04
YHR163W	SOL3	-3.75	9.7e-54	2.36	0.180704	5.43e-38	0.7	-3.05
YPR080W	TEF1	2.19	3.48e-51	-5.06	0.142311	8.6e-275	4.96	7.15
YLR058C	SHM2	3	7.91e-51	-1.68	0.151882	1.26e-27	1.15	4.16
YAR071W	PHO11	-5.41	2.24e-45	1.28	0.423633	0.00448927	6.66	1.25
YLL055W	YCT1	4.34	3.29e-45	2.38	0.178358	1.21e-39	-1.36	2.98
YKR097W	PCK1	3.75	5.36e-45	-3.78	0.133031	7.5e-176	1.45	5.2
YHR215W	PHO12	-4.86	6.19e-43	0.73	0.401411	0.100553	6.41	1.55
YHR183W	GND1	-3.73	4.03e-40	-0.08	0.197066	0.766285	2.43	-1.3
YOR119C	RIO1	-3.84	4.11e-36	0.7	0.179862	0.000217	-0.76	-4.6
YNL117W	MLS1	3	1.68e-32	-1.64	0.195776	2.81e-16	0.7	3.71
YDR111C	ALT2	-3.8	2.44e-32	3.31	0.14654	3.66e-111	0.83	-2.97
YMR121C	RPL15B	-2.48	3.19e-30	0.94	0.157498	6.96e-09	2.77	0.29
YLR359W	ADE13	1.49	4.11e-30	-0.95	0.138222	2.74e-11	0.78	2.27
YDR019C	GCV1	2.65	4.51e-29	-0.98	0.144247	3.19e-11	-0.81	1.85
YMR170C	ALD2	2.7	7.6e-28	2.07	0.181131	1.6e-29	2.37	5.07
YLR417W	VPS36	-2.79	9.99e-28	2.53	0.153296	3.93e-60	-0.13	-2.93
YCR098C	GIT1	-4.85	1.28e-25	-1.68	0.296167	4.3e-08	3.22	-1.63
YLR134W	PDC5	-2.52	2.2e-25	-0.11	0.276549	0.753275	5.61	3.09
YER092W	IES5	-2.12	4.74e-25	2.86	0.136675	6.43e-96	-0.73	-2.85
YDL247W	MPH2	3.3	7.67e-24	-2.58	0.219803	6.07e-31	-1.92	1.38
YBR092C	PHO3	-5.38	1.06e-22	0.79	0.32967	0.0283095	3.39	-1.99
YHR044C	DOG1	-2.41	1.88e-22	1.87	0.195195	6.16e-21	1.59	-0.82
YML056C	IMD4	-4.07	6.65e-22	-2.84	0.191384	1e-48	1.61	-2.46
YOL140W	ARG8	2.99	4e-21	-0.41	0.217366	0.0893948	-2.28	0.72
YPR074C	TKL1	-2.66	4e-21	-1.31	0.182191	2.19e-12	2.32	-0.34
YPL081W	RPS9A	1.99	8.27e-21	-5.77	0.155673	1.42e-298	-0.38	1.61
YLR354C	TAL1	-1.45	8.47e-21	-0.41	0.141999	0.00625736	1.54	0.09
YDL059C	RAD59	-2.5	1.62e-20	5.59	0.156291	2.87e-278	-0.71	-3.2
YAL034C	FUN19	1.68	1.62e-20	2.85	0.149813	2.58e-79	-0.63	1.05
YJR161C	COS5	1.43	1.9e-20	-0.36	0.138362	0.0158718	-0.51	0.92
YHL033C	RPL8A	2.04	3.45e-20	-7.14	0.165802	0	0.53	2.57
YLR214W	FRE1	-3.54	5.6e-20	-4.03	0.254482	2.01e-55	3.98	0.45
YBR191W	RPL21A	2.37	1.29e-19	-6.81	0.143825	0	-0.59	1.78
YFL055W	AGP3	2.6	1.67e-19	3.38	0.211668	3.74e-56	-0.69	1.91
YPL019C	VTC3	-2.42	5.61e-18	-0.63	0.194399	0.00239815	2.75	0.34
YPR169W	JIP5	-3.16	1.81e-17	1.36	0.145778	4e-20	-1.73	-4.89
YMR300C	ADE4	1.43	1.94e-17	-1.34	0.15863	1.47e-16	0.7	2.13
YHR162W	MPC2	-2.17	2.82e-17	2.16	0.165507	6.13e-38	-0.63	-2.8
YBR093C	PHO5	-5.23	3.52e-17	1.17	0.551352	0.0530149	4.65	-0.58
YLR092W	SUL2	2.64	4.89e-17	4.92	0.186094	1.32e-152	-1.49	1.15
YEL065W	SIT1	-2.93	5.81e-17	-2.39	0.167391	3.73e-45	2.91	-0.02
YLR377C	FBP1	2.26	6.75e-17	-2.73	0.15331	1.21e-69	0.97	3.23
YOL109W	ZEO1	1.37	6.87e-17	-0.5	0.133155	0.000406	-1.52	-0.15
YOL123W	HRP1	1.59	9.54e-17	-1.6	0.14261	2.36e-28	0.52	2.11
YPL088W	YPL088W	-2.48	1.37e-16	1.65	0.169057	6.67e-22	-0.43	-2.92
YKL085W	MDH1	1.26	2.24e-16	-1.52	0.134398	1.12e-28	-0.44	0.82
YHR021C	RPS27B	1.9	2.64e-16	-5.31	0.14646	1.84e-285	-0.48	1.43
YDR365C	ESF1	-2.9	3.47e-16	-0.98	0.190098	7.15e-07	-1.83	-4.73
YPL198W	RPL7B	2.29	6.38e-16	-6.39	0.24306	7.19e-151	4.5	6.79
YAR015W	ADE1	1.46	8.16e-16	-0.17	0.144811	0.325896	0.28	1.75
YLR304C	ACO1	1.42	1.71e-15	-1.06	0.131781	2.87e-15	1.19	2.61
YLR130C	ZRT2	-2.15	3.76e-15	1.56	0.17074	3.65e-19	-1.11	-3.26
YHL040C	ARN1	-3.13	2.42e-14	-0.34	0.213853	0.16372	3.35	0.22
YAL044C	GCV3	1.84	7.26e-14	-1.03	0.148363	1.65e-11	-0.93	0.91
YLR152C	YLR152C	-2.44	9.77e-14	2.82	0.211525	1.04e-39	0.22	-2.22
YER065C	ICL1	2.15	1.08e-13	-1.21	0.17695	3.08e-11	-0.06	2.08
YOL164W	BDS1	2.83	1.34e-13	4.91	0.210271	3.93e-119	-2.53	0.29
YPL273W	SAM4	-2.33	1.34e-13	-1.33	0.18371	1.58e-12	0.19	-2.14
YJR145C	RPS4A	1.62	2.26e-13	-5.93	0.137082	0	-0.22	1.4
YJR121W	ATP2	1	2.6e-13	-2.56	0.1275	3.99e-88	1.3	2.31
YJL158C	CIS3	1.5	5.02e-13	-3.49	0.145506	1.72e-125	1.5	3
YFL018C	LPD1	1.01	7.81e-13	-1.55	0.135712	2.38e-29	0.6	1.61
YJR021C	REC107	-1.78	9.89e-13	2.95	0.142878	1.98e-93	-2.41	-4.19
YOL101C	IZH4	-3.1	1.05e-12	1.02	0.275229	0.000418	1.02	-2.08
YDR275W	BSC2	1.6	1.14e-12	0.8	0.150973	2.63e-07	-2.65	-1.05
YLL027W	ISA1	1.65	1.14e-12	0.58	0.140114	8.21e-05	-1.36	0.29
YKL006W	RPL14A	2.03	1.54e-12	-5.55	0.155813	4.28e-276	1.63	3.66
YKL023W	YKL023W	-1.53	3.08e-12	2.28	0.133377	2.9e-64	-2.54	-4.08
YOR128C	ADE2	1.21	3.1e-12	0.47	0.146153	0.00243152	0.92	2.13
YLR438W	CAR2	-2.15	3.1e-12	-0.76	0.191063	0.000161	4.43	2.28
YOR370C	MRS6	-1.8	3.46e-12	-1.78	0.168498	2.51e-25	0.64	-1.16
YGL255W	ZRT1	-2.63	4.38e-12	-0.25	0.242973	0.37709	0.74	-1.89
YNL129W	NRK1	-1.8	4.87e-12	1.41	0.177234	8.33e-15	-0.32	-2.13
YPR035W	GLN1	1.23	6.34e-12	-1.94	0.152021	3e-36	0.39	1.62
YHL036W	MUP3	1.43	9.31e-12	5.34	0.146538	1.58e-288	-0.71	0.73
YCL056C	PEX34	-1.99	9.65e-12	0.58	0.179413	0.00239206	-0.67	-2.66
YER186C	YER186C	-1.98	1.16e-11	0.33	0.158491	0.0622588	-1.79	-3.77
YOL126C	MDH2	2.06	1.35e-11	-0.77	0.205353	0.000385	0.58	2.64
YBR287W	YBR287W	-1.07	1.4e-11	1.09	0.154584	7.78e-12	1.83	0.76
YDL197C	ASF2	-1.59	1.45e-11	2	0.141108	8.35e-45	-1.9	-3.5
YPL111W	CAR1	-1.59	1.63e-11	-2.65	0.147886	1.3e-70	1.84	0.25
YIL050W	PCL7	1.02	1.69e-11	0.25	0.143012	0.123505	-0.29	0.73
YGR154C	GTO1	2.26	1.87e-11	4.58	0.144133	2.92e-219	-3.72	-1.46
YOL039W	RPP2A	1.84	1.87e-11	-5.38	0.133207	0	-1.84	0
YGL154C	LYS5	-1.98	1.87e-11	2.95	0.166378	6.72e-69	-1.81	-3.8
YLL024C	SSA2	1.17	2.03e-11	-0.13	0.133857	0.419647	3.27	4.43
YMR280C	CAT8	1.31	2.08e-11	-0.83	0.144977	2.9e-08	1.5	2.81
YEL040W	UTR2	-2.15	2.18e-11	-2.87	0.202496	1.85e-44	0.97	-1.18
YFL045C	SEC53	-1.61	2.4e-11	-2.28	0.148053	1.41e-52	0.98	-0.62
YDL067C	COX9	1.45	2.92e-11	-1.69	0.138914	2.62e-33	-1.22	0.22
YBR289W	SNF5	1.42	3.02e-11	-0.44	0.151042	0.00596768	-0.21	1.2
YKL150W	MCR1	1.19	3.69e-11	-0.61	0.141052	4.02e-05	0.73	1.92
YJR131W	MNS1	-1.11	4.07e-11	0.59	0.145423	9.74e-05	-0.02	-1.13
YMR002W	MIX17	1.51	5.19e-11	-2.05	0.1437	3.19e-45	-0.67	0.84
YMR262W	YMR262W	-1.55	5.75e-11	2.9	0.162844	1.55e-69	-1.38	-2.93
YHR216W	IMD2	-1.53	6.05e-11	-1.12	0.158873	5.17e-12	0.54	-0.98
YNL037C	IDH1	1.13	6.65e-11	-1.44	0.137733	6.28e-25	-1.12	0.01
YDL058W	USO1	-1.76	7.51e-11	0.2	0.165115	0.284729	0.04	-1.72
YER143W	DDI1	1.12	7.73e-11	-0.34	0.157365	0.0498165	0.78	1.9
YER102W	RPS8B	1.66	8.99e-11	-5.73	0.178226	9.44e-225	3.18	4.84
YML026C	RPS18B	1.48	9.38e-11	-5.44	0.134109	0	-0.88	0.6
YOL158C	ENB1	-3.32	9.57e-11	0.79	0.19658	0.000125	1.66	-1.66
YGR254W	ENO1	-1.44	1.23e-10	1.94	0.172585	2.09e-28	3.42	1.98
YOR369C	RPS12	1.53	1.62e-10	-5.93	0.161271	2.12e-293	0.42	1.95
YGR236C	SPG1	2.21	1.66e-10	3.79	0.199135	1.28e-79	-2.36	-0.14
YLR150W	STM1	1.18	1.66e-10	-4.07	0.140742	4.06e-182	0.1	1.28
YPR167C	MET16	1.52	1.72e-10	5.82	0.139564	0	-2.78	-1.25
YKL090W	CUE2	-2.25	2.16e-10	1.69	0.226994	4.25e-13	0.08	-2.17
YAR031W	PRM9	2.1	2.19e-10	-0.11	0.377901	0.828195	2.53	4.64
YLR061W	RPL22A	1.4	2.89e-10	-6.48	0.13667	0	-1.23	0.17
YER073W	ALD5	-2.07	3.07e-10	2.49	0.223242	4.6e-28	0.25	-1.82
YPL250C	ATG41	1.72	3.08e-10	4.31	0.15515	6.63e-168	-0.08	1.64
YLR038C	COX12	1.5	3.16e-10	-1.78	0.151795	6.7e-31	-0.67	0.83
YGL127C	SOH1	-1.62	3.26e-10	1.78	0.153134	2.32e-30	-2.17	-3.79
YMR100W	MUB1	1.03	4.19e-10	0.1	0.165035	0.631585	0.99	2.02
YNR001C	CIT1	1.07	4.4e-10	-1.65	0.14439	3.04e-29	1.42	2.49
YDR148C	KGD2	0.94	4.94e-10	-1.41	0.135668	1.23e-24	0.98	1.92
YKL148C	SDH1	1.2	5.57e-10	-2.41	0.139711	1.14e-65	0.88	2.08
YOR306C	MCH5	-2.59	7.87e-10	-2.24	0.241401	7.77e-20	1.37	-1.22
YOR342C	YOR342C	-1.84	8.08e-10	-2.6	0.16638	4.12e-54	0.04	-1.8
YGR289C	MAL11	2.27	9.2e-10	-1.32	0.159236	4.97e-16	-0.99	1.28
YIL133C	RPL16A	1.72	9.89e-10	-5.32	0.17061	6.69e-212	-0.3	1.42
YNL227C	JJJ1	-1.67	1.09e-09	-0.34	0.159729	0.0526639	-1.44	-3.11
YBR222C	PCS60	1.53	1.32e-09	-0.56	0.151925	0.000459	0.08	1.61
YHR176W	FMO1	1.19	1.64e-09	1.6	0.165562	1.86e-21	0.14	1.33
YHR136C	SPL2	-3.16	1.71e-09	0.1	0.407315	0.84604	2.91	-0.25
YGL031C	RPL24A	1.67	1.71e-09	-5.57	0.149459	1.14e-301	-0.18	1.49
YPR105C	COG4	-1.38	1.72e-09	0.54	0.150313	0.000641	0.45	-0.93
YNL014W	HEF3	1.77	1.85e-09	3.51	0.168361	6.05e-95	0.43	2.2
YBR181C	RPS6B	1.4	1.89e-09	-5.51	0.139084	0	1.43	2.83
YPL262W	FUM1	1.3	2.25e-09	-1.82	0.144229	8.92e-36	-0.08	1.22
YMR015C	ERG5	1.15	2.29e-09	-0.84	0.150426	6.77e-08	2.23	3.38
YMR056C	AAC1	-1.88	2.58e-09	0.32	0.18325	0.119267	-0.85	-2.72
YIL070C	MAM33	1.67	2.93e-09	-4.97	0.173888	4.66e-178	0.89	2.56
YDR480W	DIG2	-1.67	4.61e-09	1.61	0.167124	2.58e-21	-0.24	-1.91
YJL045W	YJL045W	1.74	5.19e-09	1.15	0.224713	7.4e-07	0.34	2.08
YLL051C	FRE6	-1.68	5.76e-09	0.76	0.170126	2.03e-05	0.99	-0.69
YBR291C	CTP1	-2.03	5.76e-09	0.31	0.227195	0.227845	1.47	-0.56
YHR156C	LIN1	-1.8	5.94e-09	1.47	0.1799	1.26e-15	-0.22	-2.02
YOR096W	RPS7A	1.25	7.33e-09	-5.96	0.147363	0	1.09	2.34
YGR087C	PDC6	2.34	7.41e-09	4.52	0.200641	5.94e-111	0.16	2.5
YDR345C	HXT3	-1.97	7.87e-09	0.21	0.274936	0.533378	5.83	3.86
YJL103C	GSM1	0.99	1.05e-08	-0.14	0.144848	0.407662	-0.35	0.65
YNL231C	PDR16	-1.3	1.05e-08	-1.23	0.144087	5.42e-17	-0.26	-1.56
YNL241C	ZWF1	-1.17	1.14e-08	0.74	0.151778	2.32e-06	0.01	-1.16
YKL109W	HAP4	0.97	1.31e-08	-2.51	0.13695	1.41e-73	-0.49	0.48
YNL249C	MPA43	-2.07	1.31e-08	0.58	0.234045	0.0219314	0.94	-1.13
YBL043W	ECM13	1.89	1.37e-08	-1.16	0.195797	9.26e-09	-0.91	0.98
YGR207C	CIR1	0.85	1.41e-08	-1.47	0.137828	8.39e-26	-0.71	0.14
YJR068W	RFC2	-1.31	1.76e-08	-0.1	0.169414	0.632383	0.42	-0.89
YMR189W	GCV2	1.45	1.79e-08	-0.88	0.156453	4.93e-08	0.97	2.42
YBL092W	RPL32	1.57	1.85e-08	-5.41	0.13464	0	-2.35	-0.78
YBL027W	RPL19B	1.47	2.06e-08	-4.89	0.134487	3.08e-287	-1.28	0.19
YDR391C	YDR391C	-1.46	2.08e-08	1.66	0.170543	1.18e-21	-1.15	-2.61
YNL052W	COX5A	1.74	2.14e-08	-1.87	0.15525	1.57e-32	-0.69	1.05
YGL117W	YGL117W	-2.36	2.17e-08	2.69	0.602086	1.85e-05	-0.72	-3.08
YNL286W	CUS2	-1.4	2.18e-08	0.86	0.153279	6.22e-08	-2	-3.4
YBR272C	HSM3	-1.03	2.18e-08	1.07	0.141876	1.51e-13	0.08	-0.95
YJR048W	CYC1	1.51	2.31e-08	-3.48	0.136026	1.68e-142	0.13	1.64
YGL065C	ALG2	0.96	2.34e-08	-0.41	0.173139	0.0307819	1.62	2.58
YMR145C	NDE1	1.32	2.8e-08	-1.97	0.133473	2.88e-48	0.89	2.21
YML063W	RPS1B	1.45	3.04e-08	-5.94	0.156873	0	1.08	2.52
YPL018W	CTF19	-1.69	3.18e-08	0.65	0.233482	0.00971759	0.78	-0.91
YFL034C-B	MOB2	1.15	3.37e-08	-1.01	0.171779	1.33e-08	-0.47	0.68
YKL120W	OAC1	1.4	3.48e-08	1.68	0.18292	1.65e-19	-0.34	1.05
YIL018W	RPL2B	1.38	3.52e-08	-5.81	0.154108	0	0.64	2.03
YDR336W	MRX8	-1.84	3.53e-08	1.58	0.185833	7.01e-17	-1.04	-2.89
YDL066W	IDP1	-1.56	3.76e-08	-0.03	0.197731	0.912601	1.58	0.02
YLR064W	PER33	0.94	4.1e-08	0.4	0.1592	0.0198097	0.62	1.56
YML073C	RPL6A	1.31	4.37e-08	-5.45	0.139185	0	0.53	1.84
YOR120W	GCY1	-1.45	4.71e-08	2.18	0.20065	9.97e-27	1.4	-0.06
YBL015W	ACH1	1.33	4.9e-08	-1.77	0.164289	2.99e-26	0.26	1.58
YGR252W	GCN5	-1.21	5.7e-08	0.29	0.139504	0.0545911	-1.67	-2.88
YIL131C	FKH1	1.06	6.48e-08	-0.75	0.152799	2.05e-06	-1.06	0
YBR039W	ATP3	1.15	6.57e-08	-2.13	0.13915	1.22e-51	0.2	1.35
YOR230W	WTM1	1.18	6.81e-08	0.29	0.160792	0.103676	0.19	1.37
YLR301W	HRI1	1.01	7.06e-08	-0.22	0.165905	0.258021	1.28	2.29
YPR004C	AIM45	1.33	8.21e-08	-2.02	0.180665	2.8e-28	0.65	1.98
YLR425W	TUS1	1.07	8.27e-08	0.33	0.161249	0.0652835	-0.22	0.84
YBR105C	VID24	-1.59	8.39e-08	0.57	0.19768	0.00707358	0.38	-1.21
YHR066W	SSF1	1.57	8.45e-08	-4.46	0.188475	1.87e-122	-0.49	1.09
YHL038C	CBP2	-1.54	8.47e-08	-0.86	0.152978	4.56e-08	-0.15	-1.69
YBR010W	HHT1	1.4	8.84e-08	-1.59	0.136062	1.19e-30	0.15	1.55
YPL245W	YPL245W	-1.96	8.84e-08	-0.41	0.214359	0.0856277	-0.05	-2.01
YFR055W	IRC7	-3.41	8.97e-08	-2.59	0.250018	2.32e-24	0.92	-2.49
YGR267C	FOL2	-1.27	9.22e-08	1	0.171233	1.52e-08	-0.58	-1.85
YER088C	DOT6	-1.28	9.22e-08	0.85	0.159805	2.49e-07	0.32	-0.96
YFR046C	CNN1	-1.41	1.03e-07	1.17	0.162879	2.6e-12	-1.33	-2.73
YOR052C	TMC1	0.92	1.08e-07	0.16	0.142021	0.323585	-0.13	0.79
YOR136W	IDH2	1.19	1.18e-07	-1.29	0.137986	3.88e-20	0.66	1.84
YOR264W	DSE3	-1.33	1.22e-07	0.03	0.168566	0.889915	-0.24	-1.57
YDL194W	SNF3	1.07	1.29e-07	-0.31	0.161736	0.0886162	-0.57	0.51
YMR318C	ADH6	-1.63	1.45e-07	-2.77	0.151292	7.46e-74	2.14	0.51
YNR059W	MNT4	-1.91	1.62e-07	1.92	0.192719	1.17e-22	-1.19	-3.1
YLL041C	SDH2	1.32	1.74e-07	-1.41	0.14397	8.12e-22	-0.27	1.05
YDR025W	RPS11A	1.61	1.99e-07	-5.53	0.156743	3.71e-270	1.02	2.63
YNR019W	ARE2	1.04	2.17e-07	-0.16	0.153884	0.392075	1.38	2.41
YNL087W	TCB2	-0.85	2.17e-07	-0.09	0.146806	0.629973	1.41	0.56
YNL270C	ALP1	-2.22	2.19e-07	-0.87	0.311886	0.00935097	2.03	-0.19
YGL224C	SDT1	-1.51	2.27e-07	0.86	0.197218	2.71e-05	-0.17	-1.69
YLR078C	BOS1	-1.04	2.42e-07	0.67	0.166744	0.000121	0.55	-0.49
YGR015C	YGR015C	-1.56	2.48e-07	0.95	0.190546	1.68e-06	-0.43	-1.99
YNL063W	MTQ1	-1.44	2.69e-07	1.74	0.180285	2.83e-21	-0.73	-2.16
YMR083W	ADH3	1.08	2.73e-07	-2.27	0.157392	3.08e-46	-0.03	1.05
YGR049W	SCM4	1.34	2.76e-07	-0.94	0.181222	5.72e-07	0.14	1.49
YNL136W	EAF7	-1.22	2.88e-07	0.96	0.139627	2.15e-11	-2.24	-3.45
YDL115C	IWR1	-1.24	2.91e-07	1.67	0.141354	3.51e-31	-1.39	-2.63
YDR441C	APT2	1.62	2.99e-07	-2.14	0.21647	2.15e-22	0.29	1.91
YLL012W	YEH1	1.42	3.36e-07	-2.52	0.214469	5.44e-31	0.4	1.82
YNL193W	YNL193W	-1.28	3.38e-07	1.32	0.172571	8.41e-14	-0.18	-1.46
YPL036W	PMA2	-1.58	3.5e-07	2.97	0.200959	1.56e-48	5.7	4.12
YJL177W	RPL17B	1.55	3.83e-07	-6.19	0.163369	0	-0.01	1.54
YIL085C	KTR7	-1.23	4.27e-07	-0.02	0.141144	0.922351	-2.03	-3.26
YGL243W	TAD1	-1.43	4.35e-07	1.17	0.171041	2.74e-11	-1.07	-2.5
YLR412W	BER1	-1.5	4.65e-07	0.7	0.16278	4.44e-05	-1.19	-2.69
YPL207W	TYW1	1.23	4.73e-07	-2	0.145912	8.69e-42	-1.1	0.12
YNL217W	YNL217W	-1.33	4.9e-07	-1.21	0.147915	1.51e-15	-1.68	-3.01
YGL215W	CLG1	1.19	4.9e-07	0.34	0.178054	0.0885029	1.68	2.87
YIL148W	RPL40A	1.15	4.9e-07	-4.75	0.145115	2.64e-233	-0.31	0.84
YER131W	RPS26B	1.69	5.05e-07	-7.35	0.170504	0	-1.55	0.13
YPL222W	FMP40	-1.25	5.08e-07	2.98	0.141416	1.92e-97	-1.17	-2.41
YBR299W	MAL32	1.61	5.29e-07	-3.34	0.180627	7.04e-75	2.14	3.75
YMR276W	DSK2	1.08	5.52e-07	-1.09	0.146407	3.12e-13	-0.28	0.8
YDR298C	ATP5	1.3	5.65e-07	-2.37	0.150683	1.29e-54	0.98	2.28
YER116C	SLX8	-1.32	5.79e-07	2.05	0.155475	8.39e-39	-1.56	-2.89
YJR123W	RPS5	1.16	5.85e-07	-5.38	0.15012	3.55e-279	1.06	2.23
YOR078W	BUD21	-2	5.85e-07	-1.82	0.185219	5.42e-22	-1.98	-3.99
YHL024W	RIM4	1.1	6.56e-07	-1.04	0.165667	8.85e-10	2.26	3.36
YNL055C	POR1	1.16	6.67e-07	-1.74	0.139093	4.71e-35	1.87	3.03
YIL016W	SNL1	-1.23	6.67e-07	-0.43	0.144018	0.0053014	-1.76	-2.99
YMR072W	ABF2	0.9	6.67e-07	-0.1	0.151071	0.60218	0.69	1.59
YPR183W	DPM1	0.93	6.73e-07	-2.08	0.151281	5.67e-42	1.22	2.15
YHR203C	RPS4B	1.28	6.96e-07	-5.52	0.153797	2.05e-280	0.36	1.64
YDR287W	INM2	-1.16	7.16e-07	1.02	0.151443	5.56e-11	-0.46	-1.62
YGL187C	COX4	1.47	7.99e-07	-1.77	0.149243	1.45e-31	0.64	2.11
YER035W	EDC2	1.77	8.74e-07	2.24	0.172682	1.9e-37	-1.93	-0.16
YBL030C	PET9	1.31	8.83e-07	-3.73	0.14321	3.56e-148	1.32	2.63
YGR024C	THG1	-1.29	8.88e-07	0.57	0.169882	0.00154861	-1.22	-2.5
YFR031C-A	RPL2A	1.31	9.27e-07	-5.33	0.152284	1.86e-266	0.2	1.51
YDR377W	ATP17	1.59	9.79e-07	-1.72	0.175534	6.33e-22	-2.74	-1.15
YDR530C	APA2	-1.36	1e-06	1.79	0.141001	3.52e-36	-2.13	-3.49
YGL056C	SDS23	0.94	1e-06	-1.55	0.152456	1.87e-23	1.28	2.22
YDR002W	YRB1	0.78	1.03e-06	-1.38	0.133867	4.96e-24	-0.47	0.31
YGL051W	MST27	-2.41	1.03e-06	3.24	0.455193	3.63e-12	3.34	0.93
YPL158C	AIM44	1.09	1.11e-06	-0.36	0.14177	0.0193928	-1.1	-0.01
YGR201C	YGR201C	1.13	1.13e-06	2.47	0.157887	3.38e-54	-1.79	-0.66
YPR057W	BRR1	-1.21	1.13e-06	0.16	0.144406	0.346233	-1.88	-3.09
YDL184C	RPL41A	1.74	1.17e-06	-2.55	0.15164	2.94e-62	-0.77	0.97
YMR315W	YMR315W	-0.9	1.19e-06	1.04	0.152713	3.01e-11	-0.15	-1.04
YML011C	RAD33	-1.3	1.19e-06	1.03	0.177878	1.99e-08	-0.45	-1.76
YEL020C	PXP1	1.15	1.2e-06	0.67	0.155752	4.06e-05	-0.36	0.79
YPR147C	YPR147C	-1.02	1.3e-06	0.25	0.149025	0.135448	-0.26	-1.28
YLL057C	JLP1	3.05	1.31e-06	3.21	0.21047	2.22e-51	-3.66	-0.61
YBR021W	FUR4	-1.91	1.37e-06	-1.18	0.306777	0.000253	2.21	0.3
YJL186W	MNN5	-0.86	1.42e-06	-0.51	0.153217	0.00157936	0.99	0.13
YEL072W	RMD6	2.06	1.53e-06	4.19	0.170496	1.16e-131	-3.12	-1.07
YMR020W	FMS1	-0.98	1.57e-06	2.1	0.138542	5.09e-51	-1.67	-2.65
YBR189W	RPS9B	1.25	1.61e-06	-6.25	0.146005	0	-0.14	1.11
YJL140W	RPB4	-0.91	1.67e-06	0.34	0.141672	0.0281521	-2.06	-2.97
YHR196W	UTP9	-1.32	1.86e-06	-2.96	0.168682	1.06e-67	0.37	-0.94
YDR371W	CTS2	-1.23	1.89e-06	0.54	0.14985	0.000568	-0.47	-1.7
YPL113C	YPL113C	0.98	1.89e-06	0.52	0.190743	0.0116369	1.5	2.49
YKR080W	MTD1	1.01	1.9e-06	-0.17	0.146436	0.327326	-0.17	0.85
YOR174W	MED4	-1.21	1.96e-06	0.87	0.14531	5.27e-09	-1	-2.21
YGR198W	YPP1	-0.92	1.99e-06	-0.12	0.15518	0.526983	0.46	-0.46
YPR102C	RPL11A	1.19	2.04e-06	-4.97	0.137298	1.13e-284	1.04	2.23
YBR173C	UMP1	0.97	2.05e-06	-0.36	0.148502	0.0275492	-0.24	0.73
YDR171W	HSP42	1.18	2.09e-06	3.04	0.170765	7.25e-70	-1.38	-0.2
YLR436C	ECM30	1.13	2.15e-06	-0.32	0.183084	0.113587	0.66	1.79
YLR075W	RPL10	0.81	2.28e-06	-3.77	0.128904	2.74e-186	0.76	1.57
YDR257C	RKM4	-1.19	2.28e-06	-0.41	0.181739	0.0399045	0.39	-0.8
YHR078W	YHR078W	-1.19	2.34e-06	1.24	0.16107	5.96e-14	-0.87	-2.06
YLR448W	RPL6B	1.21	2.34e-06	-5.39	0.161409	3.59e-242	0.24	1.45
YBL025W	RRN10	-1.6	2.5e-06	1.93	0.164529	8.56e-31	-1.49	-3.09
YIL136W	OM45	1.27	2.59e-06	1.09	0.170427	5.18e-10	-2.1	-0.83
YFL034C-A	RPL22B	-2.25	2.72e-06	-4.16	0.182947	3.17e-113	0.15	-2.11
YLR099C	ICT1	-1.68	2.74e-06	0.53	0.157819	0.00149362	0.03	-1.65
YPR086W	SUA7	-0.85	2.79e-06	0.39	0.134563	0.00609225	-1.71	-2.56
YDL082W	RPL13A	1.54	3.08e-06	-5.58	0.150217	2.1e-299	-0.52	1.02
YNL124W	NAF1	-1.78	3.11e-06	-1.19	0.185675	4.3e-10	-1.49	-3.26
YML028W	TSA1	1.09	3.13e-06	-0.99	0.151824	1.89e-10	1	2.1
YDR264C	AKR1	-1.04	3.2e-06	0.5	0.153236	0.00203159	1.22	0.18
YCL055W	KAR4	1.21	3.23e-06	-0.64	0.20035	0.00268681	0.39	1.6
YDL181W	INH1	1.05	3.28e-06	-1.2	0.137004	7.17e-18	-1.64	-0.58
YDR165W	TRM82	-1.95	3.34e-06	-3.81	0.223888	7.4e-64	0.89	-1.06
YCL028W	RNQ1	0.82	3.4e-06	-0.94	0.147057	5.9e-10	0.57	1.39
YDR403W	DIT1	-1.67	3.42e-06	1.55	0.204371	1.35e-13	-0.68	-2.35
YOR347C	PYK2	-1.09	3.43e-06	0.98	0.156117	8.77e-10	1.15	0.05
YJR060W	CBF1	-1.06	3.72e-06	0.99	0.139611	4.72e-12	-1.3	-2.35
YER117W	RPL23B	1.07	3.73e-06	-4.95	0.159462	6.66e-210	1.09	2.17
YGL055W	OLE1	1.59	3.73e-06	-3.56	0.196322	2.12e-72	1.83	3.41
YGR138C	TPO2	1.39	3.73e-06	-0.81	0.43078	0.0913181	3.89	5.28
YNL015W	PBI2	1.33	3.89e-06	-0.55	0.135617	0.00011	-0.86	0.47
YBR067C	TIP1	1.42	3.92e-06	-1.96	0.178652	3.5e-27	2.71	4.13
YDL083C	RPS16B	1.52	4.12e-06	-6.22	0.168715	2.01e-295	1.29	2.81
YOL127W	RPL25	1.38	4.15e-06	-5.34	0.164767	3.2e-228	0.42	1.8
YIR039C	YPS6	-0.95	4.23e-06	1.26	0.161669	2.62e-14	0.85	-0.11
YDR044W	HEM13	1.29	4.24e-06	-2.39	0.173172	1.63e-42	0.38	1.67
YER101C	AST2	0.81	4.59e-06	0.62	0.159991	0.000231	0.56	1.38
YOL120C	RPL18A	1.2	5.03e-06	-5.67	0.145754	0	0.17	1.37
YMR039C	SUB1	-1.1	5.3e-06	0.51	0.137257	0.000375	-1.21	-2.31
YMR206W	YMR206W	1.32	5.39e-06	0.37	0.181996	0.0676315	-0.63	0.68
YGR234W	YHB1	1.55	5.57e-06	-6.11	0.169275	1.82e-283	0.89	2.43
YLR194C	NCW2	1.03	5.65e-06	-0.62	0.175243	0.000761	0.08	1.11
YNL191W	DUG3	0.94	5.73e-06	2.75	0.144745	2.47e-79	-0.84	0.1
YLL013C	PUF3	-1.04	5.83e-06	-0.35	0.178647	0.0723452	2.76	1.71
YPR002W	PDH1	0.95	5.9e-06	0.14	0.166052	0.499793	-0.05	0.89
YNL008C	ASI3	-1	5.9e-06	0.89	0.171326	5.34e-07	0.74	-0.27
YML107C	PML39	-1.13	6.04e-06	1.26	0.200949	1.15e-09	0.9	-0.23
YPR010C	RPA135	-1.58	6.24e-06	-3.31	0.223175	8.65e-49	1.7	0.12
YPL257W	YPL257W	-1.27	6.74e-06	2.82	0.227726	3.24e-34	1.57	0.3
YGR132C	PHB1	0.84	6.96e-06	-1.67	0.133846	5.7e-35	-0.47	0.37
YLR364W	GRX8	1.43	6.96e-06	3.21	0.226853	1.65e-44	0.81	2.24
YDR394W	RPT3	0.94	7.18e-06	-0.42	0.16261	0.0156939	-0.35	0.59
YER176W	ECM32	-1.45	7.22e-06	0.75	0.196229	0.000302	-0.54	-1.98
YDR418W	RPL12B	1.23	7.22e-06	-5.19	0.147596	9.48e-269	1.37	2.6
YEL005C	VAB2	-1.03	7.24e-06	1.88	0.156037	1.48e-32	-0.75	-1.79
YBR083W	TEC1	-0.95	7.3e-06	-0.51	0.148169	0.00109892	-0.47	-1.43
YBR218C	PYC2	-1.41	7.66e-06	-0.91	0.165184	1.11e-07	2.91	1.5
YOR259C	RPT4	0.77	7.8e-06	-0.83	0.14059	9.33e-09	-0.74	0.03
YER017C	AFG3	1.18	7.83e-06	-1.28	0.142856	1.19e-18	-0.27	0.9
YKR052C	MRS4	-1.23	8.22e-06	0.24	0.212015	0.326579	0.97	-0.26
YEL048C	TCA17	-1.91	8.25e-06	0.72	0.381292	0.0899694	1.99	0.07
YBR235W	VHC1	-0.97	8.55e-06	1.09	0.156446	1.34e-11	0.78	-0.19
YFL026W	STE2	-1.05	8.61e-06	-0.69	0.152528	1.66e-05	0.44	-0.6
YGR117C	YGR117C	-0.87	8.7e-06	0.41	0.153381	0.0132848	0.75	-0.12
YLR363C	NMD4	-1.31	8.98e-06	1.72	0.213943	3.76e-15	1.16	-0.15
YLR441C	RPS1A	0.94	8.98e-06	-4.32	0.135796	2.35e-220	1.19	2.13
YNL274C	GOR1	-1.07	9.68e-06	2.8	0.169	1.39e-60	0.3	-0.76
YDR383C	NKP1	-1.12	1.01e-05	2.08	0.166758	6.37e-35	-0.5	-1.63
YGL094C	PAN2	0.94	1.02e-05	-0.56	0.16393	0.0012862	0.25	1.19
YHR113W	APE4	-0.73	1.04e-05	0.47	0.145143	0.00222063	0.95	0.22
YDL007W	RPT2	0.8	1.05e-05	-0.53	0.150073	0.000818	-0.46	0.34
YHL035C	VMR1	-1.74	1.06e-05	1.47	0.173251	7.71e-17	0.89	-0.85
YCL044C	MGR1	0.8	1.06e-05	-0.3	0.158409	0.0848068	0.72	1.52
YGR287C	IMA1	1.27	1.11e-05	-1.51	0.18368	7.05e-16	-0.97	0.3
YLR168C	UPS2	0.91	1.14e-05	-2.36	0.14227	1.17e-60	0.04	0.95
YGL189C	RPS26A	1.12	1.14e-05	-4.49	0.146173	1.99e-205	-1.26	-0.14
YHR020W	YHR020W	-1.15	1.15e-05	-2.2	0.17164	7.45e-37	1.15	0.01
YGR142W	BTN2	1.53	1.2e-05	2.47	0.192261	6.34e-37	-0.58	0.95
YNL069C	RPL16B	1.13	1.26e-05	-6.06	0.138304	0	0.38	1.51
YAL054C	ACS1	1.66	1.26e-05	-0.34	0.242618	0.22652	2.23	3.89
YLR180W	SAM1	0.87	1.32e-05	0.78	0.1345	1.61e-08	0.75	1.63
YDR471W	RPL27B	1.51	1.32e-05	-5.35	0.168147	2.89e-220	-0.7	0.82
YMR195W	ICY1	-1.72	1.35e-05	1.64	0.233119	7.74e-12	0.32	-1.41
YLR384C	IKI3	-1.22	1.37e-05	-0.68	0.159704	5.16e-05	0.75	-0.47
YPL204W	HRR25	-0.7	1.39e-05	0.32	0.132489	0.0246367	-0.82	-1.51
YDR248C	YDR248C	-1.49	1.44e-05	1.7	0.20055	8.77e-17	0.49	-1
YOR123C	LEO1	-0.8	1.5e-05	0.08	0.131614	0.618986	-1.74	-2.54
YNL160W	YGP1	0.99	1.75e-05	1.82	0.151455	1.53e-32	0.94	1.93
YDR311W	TFB1	-0.8	1.86e-05	0.7	0.149502	7.15e-06	0.22	-0.58
YMR174C	PAI3	1.41	1.88e-05	3.59	0.166141	2.35e-102	-2.83	-1.42
YNL282W	POP3	-1.7	1.9e-05	-0.03	0.241925	0.926437	-0.04	-1.75
YIL159W	BNR1	0.97	1.94e-05	-1.57	0.169757	9.23e-20	-0.48	0.48
YFR004W	RPN11	0.78	2.07e-05	-0.27	0.150552	0.112236	-0.43	0.35
YPL061W	ALD6	-0.75	2.13e-05	-0.91	0.140033	2.71e-10	2.84	2.09
YGL076C	RPL7A	0.98	2.16e-05	-5.11	0.154893	2.38e-236	2.82	3.81
YOL027C	MDM38	-0.88	2.18e-05	-0.72	0.145707	2.06e-06	-0.68	-1.56
YPL265W	DIP5	-1.73	2.21e-05	-4.14	0.473971	1.13e-17	0.75	-0.98
YDR064W	RPS13	1.11	2.28e-05	-5.75	0.149674	0	0.46	1.57
YEL056W	HAT2	-0.76	2.28e-05	0.83	0.139823	7.63e-09	-0.62	-1.37
YKL016C	ATP7	1.25	2.29e-05	-2	0.15337	7.43e-38	-0.18	1.08
YGL180W	ATG1	0.85	2.35e-05	1.05	0.173775	3.99e-09	1.26	2.11
YBR054W	YRO2	0.98	2.38e-05	2.27	0.135309	4.18e-62	2.09	3.07
YIL104C	SHQ1	-1.06	2.43e-05	0.05	0.175098	0.811404	0.12	-0.94
YFR050C	PRE4	0.95	2.51e-05	-0.52	0.158034	0.00193465	0.03	0.97
YDL229W	SSB1	1.4	2.53e-05	-7.01	0.166995	0	2.99	4.4
YFL010C	WWM1	1.14	2.6e-05	-0.81	0.138364	1.48e-08	-1.73	-0.59
YPL134C	ODC1	0.93	2.66e-05	-2.61	0.1398	1.78e-76	-0.07	0.87
YBL041W	PRE7	0.82	2.73e-05	-0.46	0.157514	0.00656513	0.3	1.12
YDR254W	CHL4	-0.97	2.83e-05	2.74	0.164616	5.63e-61	-0.08	-1.05
YKL216W	URA1	0.92	3.02e-05	-2.9	0.151367	2.26e-80	-0.73	0.19
YHR112C	YHR112C	-0.82	3.07e-05	2.81	0.14682	2.04e-80	0.09	-0.73
YBL045C	COR1	0.84	3.12e-05	-2.09	0.131743	2.45e-55	1.2	2.03
YML120C	NDI1	0.68	3.17e-05	-2.2	0.136653	4.76e-57	1.18	1.87
YER005W	YND1	-0.88	3.17e-05	0.74	0.159598	9e-06	-0.14	-1.02
YOR110W	TFC7	-0.98	3.26e-05	-0.13	0.150677	0.48999	-1.04	-2.03
YJL094C	KHA1	0.88	3.36e-05	0.62	0.159344	0.000226	1.23	2.11
YOL030W	GAS5	0.99	3.45e-05	-1.67	0.150729	8.27e-28	1.69	2.68
YNL031C	HHT2	0.86	3.55e-05	-0.85	0.133912	6.14e-10	-0.77	0.09
YNL289W	PCL1	1.28	3.62e-05	-0.45	0.159745	0.00932478	-0.88	0.4
YMR006C	PLB2	-1.35	3.63e-05	-1.92	0.328435	1.49e-08	3.16	1.81
YDR452W	PPN1	-0.85	3.65e-05	1.14	0.132695	4.02e-17	-0.15	-1
YHL021C	AIM17	0.94	3.66e-05	1.29	0.177167	1.24e-12	0.77	1.71
YJL023C	PET130	-0.94	3.66e-05	1.73	0.166245	1.12e-24	-0.1	-1.04
YNL077W	APJ1	0.72	3.73e-05	1.65	0.14223	2.54e-30	-0.97	-0.24
YKR036C	CAF4	-1.17	3.79e-05	0.29	0.157398	0.092401	-1.06	-2.23
YDR234W	LYS4	-1.05	3.85e-05	-1.47	0.17606	3.2e-16	0.84	-0.21
YDL133C-A	RPL41B	1.51	3.87e-05	-2.32	0.153881	3.66e-50	-4.26	-2.75
YDR381W	YRA1	-0.87	4.26e-05	-0.76	0.138931	1.09e-07	-0.22	-1.09
YKL004W	AUR1	1.02	4.27e-05	-1.38	0.205308	6.43e-11	1.79	2.82
YGL103W	RPL28	0.98	4.43e-05	-4.97	0.145289	9.9e-255	0.01	1
YBR187W	GDT1	0.86	4.47e-05	-0.99	0.187381	3.32e-07	0.71	1.57
YGL135W	RPL1B	1.06	4.56e-05	-4.73	0.164764	1.26e-179	2.06	3.12
YAL015C	NTG1	-0.92	4.59e-05	0.72	0.143068	1.14e-06	-1.56	-2.47
YGR019W	UGA1	1.09	4.59e-05	-1.9	0.13568	1.06e-43	0.36	1.45
YKL119C	VPH2	-0.99	4.72e-05	-0.22	0.189775	0.314013	0.86	-0.13
YJL008C	CCT8	0.66	4.72e-05	-1.43	0.13802	2.66e-24	0.69	1.35
YDR143C	SAN1	0.97	4.98e-05	-0.75	0.1837	0.000106	0.42	1.39
YLR048W	RPS0B	1.24	4.98e-05	-5.3	0.135483	0	-0.4	0.83
YHR071W	PCL5	-1.4	5e-05	2.31	0.209975	2.78e-27	-1.74	-3.15
YPR191W	QCR2	0.96	5.03e-05	-2.01	0.131704	1.05e-51	0.77	1.73
YGR089W	NNF2	0.76	5.06e-05	-0.92	0.148389	1.96e-09	-0.42	0.34
YJL190C	RPS22A	1.37	5.36e-05	-6.52	0.169105	0	0.36	1.73
YBL009W	ALK2	0.78	5.37e-05	-0.74	0.159687	8.34e-06	0.38	1.16
YCL010C	SGF29	-1.04	5.41e-05	1.49	0.148707	7.5e-23	-1.28	-2.32
YCL034W	LSB5	-0.77	5.5e-05	1.55	0.144129	2.63e-26	-0.7	-1.47
YOR213C	SAS5	-0.97	5.72e-05	0.05	0.162347	0.81945	-0.66	-1.63
YDR517W	GRH1	-1.03	5.88e-05	0.07	0.138833	0.688667	-0.77	-1.8
YER003C	PMI40	0.9	6.03e-05	-1.57	0.182849	4.92e-17	1.87	2.77
YDR324C	UTP4	1.38	6.07e-05	-5.82	0.217271	2.64e-156	0.38	1.76
YGL064C	MRH4	1.2	6.16e-05	-2.84	0.208629	2.75e-41	0.45	1.65
YMR297W	PRC1	0.89	6.37e-05	1.05	0.160003	1.97e-10	0.79	1.67
YPR125W	YLH47	0.91	6.43e-05	-2.9	0.143781	7.2e-89	-0.32	0.59
YMR215W	GAS3	0.9	6.61e-05	-1.94	0.196485	3.25e-22	2.4	3.3
YDL198C	GGC1	1.27	6.69e-05	-2.91	0.176353	5.95e-60	0.64	1.91
YHR003C	TCD1	-0.88	6.82e-05	-0.11	0.150527	0.532543	-0.61	-1.5
YDL108W	KIN28	-0.94	6.84e-05	0.92	0.162185	3.95e-08	-0.66	-1.6
YNL030W	HHF2	1.2	6.85e-05	-1.92	0.142177	1.38e-40	0.3	1.5
YEL024W	RIP1	1.16	6.85e-05	-1.57	0.15458	1.59e-23	1.23	2.39
YEL042W	GDA1	0.96	6.88e-05	-2.39	0.165095	2.04e-46	0.92	1.88
YOL130W	ALR1	-1.04	6.96e-05	0.83	0.176349	6.8e-06	0.04	-0.99
YMR201C	RAD14	-0.97	7.01e-05	1.21	0.147805	1.32e-15	-1.19	-2.16
YIL033C	BCY1	0.63	7.07e-05	0.3	0.141715	0.0550795	0.21	0.84
YHR081W	LRP1	-0.93	7.1e-05	-0.24	0.150662	0.153769	-1.8	-2.73
YCR010C	ADY2	1.62	7.15e-05	-0.68	0.235472	0.00688763	-0.09	1.53
YOL040C	RPS15	1.37	7.23e-05	-5.25	0.141721	1.07e-297	-0.33	1.05
YGR027C	RPS25A	0.98	7.43e-05	-3.88	0.149508	6.93e-147	-0.29	0.69
YPL138C	SPP1	-0.94	7.49e-05	1.38	0.14666	2.77e-20	-1.64	-2.58
YHR107C	CDC12	0.69	7.5e-05	-1.8	0.147867	3.32e-33	0.17	0.86
YPR040W	TIP41	0.73	7.62e-05	0.42	0.169077	0.022548	1.01	1.74
YER156C	YER156C	0.74	7.75e-05	-2.34	0.153608	2.23e-51	0.22	0.96
YDL113C	ATG20	-0.92	7.9e-05	2.13	0.150318	1.9e-44	-0.06	-0.98
YDR033W	MRH1	0.94	8.07e-05	-0.36	0.138052	0.0144953	1.27	2.21
YLR185W	RPL37A	1.41	8.1e-05	-4.82	0.168667	3.22e-178	0.86	2.27
YGR008C	STF2	1.14	8.17e-05	1.3	0.170113	8.05e-14	-2.61	-1.47
YML125C	PGA3	1.25	8.19e-05	-1.94	0.224587	2.58e-17	0.01	1.25
YFR014C	CMK1	0.68	8.25e-05	-0.2	0.134653	0.185037	0.28	0.96
YGL253W	HXK2	0.88	8.41e-05	-5.03	0.16212	3.39e-209	1.32	2.19
YGR214W	RPS0A	1.25	8.49e-05	-5.22	0.157543	3.55e-239	-0.44	0.8
YMR242C	RPL20A	1.2	8.55e-05	-5.21	0.154205	2.02e-248	0.71	1.91
YDR004W	RAD57	-0.9	8.73e-05	0.15	0.154942	0.416252	-0.76	-1.66
YBR084C-A	RPL19A	1.03	8.78e-05	-4.01	0.134244	2.96e-194	-1.35	-0.32
YJR104C	SOD1	0.97	8.87e-05	0	0.157811	0.981847	-0.44	0.53
YER062C	GPP2	-1.04	8.89e-05	1.34	0.155451	3.12e-17	2.09	1.05
YEL050C	RML2	1.04	8.98e-05	-3.36	0.155163	9.13e-103	-0.92	0.12
YGR028W	MSP1	-0.84	9.2e-05	-0.57	0.154546	0.00049	0.66	-0.18
YDR392W	SPT3	-0.77	9.37e-05	0.77	0.149831	6.41e-07	-0.71	-1.48
YDR399W	HPT1	1.34	9.44e-05	-2.3	0.218017	2.91e-25	0.08	1.42
YKL067W	YNK1	0.9	9.44e-05	-1.32	0.144739	2.78e-19	-1.28	-0.38
YGR264C	MES1	-0.93	9.45e-05	-2.16	0.152204	1.31e-44	2.07	1.14
YHR008C	SOD2	0.81	9.6e-05	-0.44	0.130538	0.00152808	-1.54	-0.72
YCR028C-A	RIM1	1.2	9.6e-05	-1.61	0.157543	1.15e-23	0.07	1.27
YDL178W	DLD2	0.79	9.73e-05	-1.98	0.132371	1.04e-49	-0.83	-0.03
YOR355W	GDS1	0.78	9.73e-05	-1.26	0.145439	2.52e-17	0.99	1.77
YNL301C	RPL18B	1.08	9.82e-05	-5.27	0.163559	4.63e-226	1.39	2.47
YKR046C	PET10	1	0.000101	0.83	0.156875	3.77e-07	0.33	1.33
YGR292W	MAL12	1.26	0.000102	-2.93	0.172289	7.19e-64	1.52	2.78
YDR420W	HKR1	1.39	0.000102	-0.55	0.236243	0.0312388	1.89	3.29
YPR025C	CCL1	-0.85	0.000103	1.12	0.150377	2.86e-13	-0.51	-1.36
YLR278C	YLR278C	0.93	0.000103	-0.15	0.168813	0.454905	0.5	1.43
YDR226W	ADK1	0.93	0.000104	-2.64	0.150857	2.02e-67	0.86	1.78
YER063W	THO1	-0.77	0.00011	0.46	0.153782	0.00519501	-0.22	-0.99
YMR220W	ERG8	-0.78	0.000119	0.08	0.150527	0.678654	0	-0.79
YBR072W	HSP26	1.56	0.000125	3.13	0.511482	2.93e-09	-0.36	1.2
YPL006W	NCR1	-0.95	0.000126	1.21	0.157214	4.77e-14	1.74	0.79
YPR114W	YPR114W	-0.91	0.000127	-1.05	0.148239	4.33e-12	0.1	-0.82
YLR348C	DIC1	-0.99	0.000127	1.91	0.152801	5.02e-35	-0.71	-1.71
YDR368W	YPR1	-0.75	0.000133	1.78	0.148955	3.72e-32	1.08	0.33
YOR382W	FIT2	-3.24	0.000135	-0.52	0.216727	0.0277564	3.58	0.34
YOL086C	ADH1	0.95	0.000135	-2.44	0.141747	4.93e-65	0.6	1.56
YLR119W	SRN2	-0.9	0.000139	1.64	0.159956	5.41e-24	-0.96	-1.87
YKR094C	RPL40B	0.98	0.00014	-4.24	0.161078	7.8e-151	0.64	1.62
YDR178W	SDH4	1.12	0.000141	-1.48	0.171805	2.53e-17	1.19	2.31
YBR001C	NTH2	-0.92	0.000141	1.33	0.151277	6.04e-18	0.47	-0.45
YJR046W	TAH11	-0.83	0.000142	1.15	0.153046	2.06e-13	-0.51	-1.34
YLR027C	AAT2	0.73	0.000144	-0.46	0.13138	0.000835	0.3	1.03
YKL198C	PTK1	1.16	0.000147	0.01	0.174966	0.949848	0.2	1.36
YDR017C	KCS1	-0.86	0.000148	-0.28	0.152804	0.0995995	0.18	-0.68
YML116W	ATR1	-2.05	0.000151	1.96	0.200022	4.98e-22	-0.31	-2.36
YGR058W	PEF1	0.96	0.000152	-0.4	0.209488	0.0873381	0.5	1.46
YJL014W	CCT3	0.63	0.000152	-1.45	0.14719	3.44e-22	0.19	0.82
YLL058W	YLL058W	-0.92	0.000153	0.68	0.167048	9.49e-05	0.16	-0.76
YGR157W	CHO2	-0.8	0.000157	0.65	0.141849	1.11e-05	1.98	1.18
YNR009W	NRM1	1.24	0.000158	-1.76	0.236008	3.32e-13	-0.25	0.99
YEL054C	RPL12A	1.36	0.000159	-5.87	0.182575	3.12e-225	1.82	3.17
YJL129C	TRK1	0.85	0.000159	-0.71	0.158156	1.59e-05	-0.29	0.56
YMR143W	RPS16A	0.9	0.00016	-4.42	0.147487	2.4e-195	1.15	2.06
YPL098C	MGR2	1.05	0.00016	-2.18	0.152196	1.03e-45	-0.33	0.72
YKL185W	ASH1	0.72	0.000165	-0.37	0.145434	0.0183035	-0.43	0.29
YEL057C	SDD1	-1.34	0.000165	1.94	0.166937	2.64e-30	-0.85	-2.19
YBL038W	MRPL16	1.06	0.000167	-2.36	0.171585	3.4e-42	-0.67	0.39
YMR316W	DIA1	-1.49	0.000167	0.73	0.205524	0.000706	-1.45	-2.94
YDL008W	APC11	0.98	0.000168	-1.15	0.174262	1.53e-10	-0.87	0.1
YDR225W	HTA1	0.89	0.00017	-1.54	0.147559	1.26e-24	-1.3	-0.4
YLR327C	TMA10	0.73	0.000171	0.1	0.134028	0.533617	-0.7	0.03
YOR114W	YOR114W	-0.85	0.000171	2.25	0.160104	5.61e-44	0.19	-0.66
YPR103W	PRE2	0.94	0.000171	-0.02	0.172321	0.923042	-0.08	0.86
YLR174W	IDP2	0.89	0.000171	-1.41	0.161304	1.31e-17	-0.31	0.59
YLR439W	MRPL4	0.93	0.000174	-3.54	0.170512	1.62e-94	0.12	1.06
YHR015W	MIP6	-1.48	0.000175	-0.59	0.239897	0.0242449	0.16	-1.31
YPR071W	YPR071W	-1.33	0.000177	0.94	0.240024	0.000191	0.29	-1.04
YGR082W	TOM20	0.97	0.000188	-3.51	0.17913	3.76e-84	-0.34	0.63
YOR232W	MGE1	0.83	0.000195	-3.01	0.134578	1.24e-109	-1.03	-0.2
YJR039W	YJR039W	-1.24	0.000197	2.12	0.153878	2.18e-42	-0.49	-1.73
YFR027W	ECO1	1.07	0.000197	-0.25	0.160723	0.176143	-2.14	-1.07
YHR188C	GPI16	-0.64	0.000198	-0.01	0.145924	0.970459	0.29	-0.35
YOR125C	CAT5	0.98	0.0002	-0.74	0.163729	1.46e-05	-0.91	0.07
YNL280C	ERG24	-0.65	0.0002	0.41	0.142014	0.00734425	-0.04	-0.69
YJL136C	RPS21B	1.11	0.000201	-4.78	0.166894	5.95e-179	-0.06	1.05
YMR246W	FAA4	0.95	0.000201	-2.05	0.168622	2.97e-33	0.97	1.93
YGL027C	CWH41	-0.66	0.000203	-0.42	0.140661	0.00460798	0.81	0.15
YBR211C	AME1	-0.89	0.000206	0.64	0.158634	0.000134	-0.43	-1.32
YDR321W	ASP1	-0.94	0.000206	-2.48	0.169704	3.07e-47	0.67	-0.27
YBR167C	POP7	-1.26	0.000209	0.76	0.198518	0.000254	-0.94	-2.19
YLR395C	COX8	1.4	0.000211	-1.42	0.154917	1.92e-19	0.67	2.06
YDL185W	VMA1	-0.66	0.000216	-0.16	0.137791	0.326723	2.9	2.24
YLR153C	ACS2	0.74	0.00022	-1.01	0.13845	9.67e-13	1.31	2.05
YBR256C	RIB5	-0.97	0.000222	1.78	0.179612	1.94e-22	-1.19	-2.16
YGL247W	BRR6	-1.17	0.000226	0.78	0.190972	9.4e-05	-0.64	-1.81
YNL111C	CYB5	1.03	0.000227	-2.95	0.166376	2.91e-69	0.16	1.19
YJL044C	GYP6	-0.86	0.000235	1.06	0.156229	4.3e-11	-1.07	-1.94
YER074W	RPS24A	0.96	0.000238	-5.3	0.153961	1e-257	0.89	1.85
YDR262W	YDR262W	0.75	0.000242	1.46	0.143978	2.25e-23	0.64	1.39
YGR085C	RPL11B	0.95	0.000243	-4.58	0.150093	1.3e-202	1.29	2.24
YJL102W	MEF2	0.85	0.000243	-2.4	0.16196	1.44e-48	-0.27	0.57
YDR513W	GRX2	0.75	0.000245	0.71	0.158926	1.89e-05	0.47	1.22
YDL027C	MRX9	0.68	0.000256	0.32	0.163598	0.0774684	0.44	1.13
YIL161W	YIL161W	-1.04	0.000266	0.43	0.146406	0.00559695	-2.3	-3.34
YKL145W	RPT1	0.58	0.000269	-0.39	0.141824	0.00999117	-0.32	0.26
YEL069C	HXT13	-1.62	0.000269	2.3	0.283108	1.84e-15	2.46	0.84
YER103W	SSA4	1.53	0.000269	3.79	0.159261	1.67e-123	-0.29	1.24
YPL090C	RPS6A	0.88	0.000273	-4.98	0.140993	2.45e-271	0.56	1.44
YNL035C	YNL035C	-0.76	0.000274	0.37	0.155387	0.0275809	-0.39	-1.15
YBL033C	RIB1	0.81	0.000274	-0.45	0.146119	0.00373601	-0.83	-0.03
YPL166W	ATG29	-1.06	0.000274	3.24	0.1748	2.79e-75	0.27	-0.79
YPR020W	ATP20	1.15	0.000278	-2.48	0.156648	2.28e-55	0.65	1.79
YBR046C	ZTA1	0.76	0.000278	0.55	0.150259	0.000511	0.47	1.23
YMR192W	GYL1	0.85	0.000286	-0.71	0.192301	0.000475	0.54	1.39
YLR449W	FPR4	0.95	0.000289	-2.98	0.166352	2.65e-70	-1.71	-0.76
YJL012C	VTC4	-0.91	0.000291	-1.4	0.18001	2.58e-14	1.92	1.01
YBR228W	SLX1	-1.32	0.000293	1.37	0.157652	2.1e-17	-2.4	-3.72
YBR069C	TAT1	-0.86	0.000297	-4.75	0.1586	1.95e-195	1.35	0.49
YER175C	TMT1	-1.2	0.000299	2.64	0.203042	1.12e-37	-0.63	-1.84
YBR074W	PFF1	-0.85	0.000309	-0.66	0.157152	5.98e-05	1.35	0.5
YPR015C	YPR015C	-1.17	0.000321	1.17	0.191923	3.42e-09	-0.5	-1.66
YDR299W	BFR2	-1.32	0.000326	-3.81	0.167909	1.79e-112	-0.3	-1.63
YBL019W	APN2	-0.8	0.000327	1.18	0.156213	1.93e-13	-0.35	-1.15
YJL193W	YJL193W	-1.31	0.000327	-0.13	0.302633	0.737157	1.86	0.56
YLR295C	ATP14	0.95	0.000329	-1.9	0.142372	8.01e-40	-0.55	0.41
YMR307W	GAS1	0.8	0.000337	-3.44	0.140421	1.19e-130	2.61	3.41
YLR404W	SEI1	-0.88	0.000341	0.41	0.187347	0.0466143	0.27	-0.61
YOR187W	TUF1	0.89	0.000345	-3.85	0.152197	2.44e-139	-0.55	0.35
YOR176W	HEM15	0.71	0.000345	0.29	0.160011	0.0971572	0.79	1.51
YDL130W	RPP1B	0.93	0.000352	-4.71	0.146313	5.39e-225	-0.01	0.92
YFR025C	HIS2	-0.85	0.000373	0.2	0.151803	0.251014	-0.66	-1.52
YNL099C	OCA1	-0.83	0.000375	1	0.142627	9.96e-12	-1.37	-2.2
YJR142W	YJR142W	-0.74	0.000376	0.47	0.15145	0.00358894	-0.39	-1.12
YOR222W	ODC2	-1.31	0.000376	0.03	0.234219	0.919829	-0.42	-1.72
YJR073C	OPI3	-1.18	0.000379	1.82	0.152397	4.52e-32	0.19	-0.99
YIL057C	RGI2	1.22	0.000384	-1.03	0.210708	2.47e-06	-0.32	0.9
YER026C	CHO1	0.83	0.000385	-0.82	0.145071	3.99e-08	1.05	1.88
YNL006W	LST8	-0.75	0.000386	0.66	0.154481	4.32e-05	-0.54	-1.29
YMR256C	COX7	1.09	0.000386	-1.12	0.15755	4.12e-12	1.7	2.79
YDL179W	PCL9	-0.95	0.000386	-0.24	0.184006	0.254883	0.46	-0.49
YML067C	ERV41	-0.8	0.000386	-0.5	0.164541	0.00402101	-0.38	-1.18
YPL229W	YPL229W	1.06	0.000391	0.69	0.168404	8.64e-05	0.15	1.21
YGL191W	COX13	1.07	0.000392	-0.47	0.147076	0.00264945	0.92	1.98
YLR426W	TDA5	-0.94	0.000392	0.54	0.166908	0.00225982	-1.06	-2
YNL025C	SSN8	-0.9	0.000393	1.89	0.18799	5.34e-23	0.23	-0.67
YJL130C	URA2	-1.24	0.000394	-1.14	0.212344	2.29e-07	3.76	2.52
YKL204W	EAP1	0.76	0.000394	-0.81	0.144081	6.12e-08	0.21	0.97
YDL024C	DIA3	-1.44	0.00040185	2.84	0.226211	3.61e-35	-0.33	-1.77
YER053C	PIC2	1.16	0.000403	1.18	0.196202	4.77e-09	-1.24	-0.08
YGL238W	CSE1	-0.65	0.000403	-0.74	0.149833	1.79e-06	1.42	0.77
YIL137C	TMA108	-0.64	0.000406	-0.46	0.146231	0.00335096	0.97	0.33
YIR005W	IST3	1.11	0.000412	-0.31	0.230118	0.23258	0.27	1.37
YPL065W	VPS28	0.79	0.000412	0.57	0.194597	0.00620392	0.73	1.52
YBR294W	SUL1	0.65	0.000412	1.47	0.141929	2e-24	1.81	2.46
YAL038W	CDC19	-0.76	0.000413	-1.15	0.158622	1.32e-12	1.41	0.65
YER141W	COX15	0.87	0.000417	-1.37	0.1369	7.25e-23	0.6	1.47
YDR497C	ITR1	-0.79	0.000434	-0.08	0.140663	0.641601	-0.12	-0.92
YGR092W	DBF2	0.62	0.000434	0.98	0.156958	1.38e-09	0.86	1.48
YKR085C	MRPL20	1.02	0.000443	-3.41	0.162989	9e-96	-1.74	-0.73
YJL159W	HSP150	0.86	0.000443	0.66	0.161032	8.87e-05	2.48	3.34
YNR007C	ATG3	0.66	0.000446	0.69	0.144869	5.24e-06	-1.16	-0.5
YDR071C	PAA1	0.65	0.000452	-0.66	0.143417	1.16e-05	-0.71	-0.06
YNL197C	WHI3	0.76	0.000462	-0.88	0.170915	6.49e-07	1.3	2.06
YPR091C	NVJ2	-0.66	0.000468	0.6	0.148917	0.000136	0.52	-0.14
YMR278W	PRM15	-0.62	0.000469	1.78	0.145498	1.29e-33	1.03	0.41
YOR294W	RRS1	1.37	0.000478	-3.62	0.236581	1.01e-51	-0.33	1.04
YGL164C	YRB30	-0.84	0.000481	0.95	0.135436	9.55e-12	-1.61	-2.45
YFL005W	SEC4	0.69	0.000485	-0.73	0.140862	5.89e-07	0.04	0.72
YKR004C	ECM9	-0.91	0.000487	1.34	0.217607	2.22e-09	1.06	0.14
YPL054W	LEE1	0.76	0.000487	1.95	0.146565	2.1e-39	1.9	2.67
YDR070C	FMP16	0.74	0.000488	3.75	0.131992	5.11e-176	-3.23	-2.49
YHR161C	YAP1801	-0.72	0.00049	1.7	0.136101	5.7e-35	-0.85	-1.58
YOR234C	RPL33B	0.97	0.00049	-4.26	0.177297	3.46e-126	0.83	1.8
YJR049C	UTR1	-0.64	0.00049	0.52	0.145429	0.000668	-0.16	-0.8
YHL025W	SNF6	-0.69	0.000505	1.14	0.141017	2.06e-15	-1.49	-2.18
YIL072W	HOP1	-1.25	0.000508	1.83	0.20054	2.83e-19	-1.17	-2.43
YHL003C	LAG1	-0.67	0.000508	-0.74	0.169897	3.19e-05	1.69	1.02
YLR190W	MMR1	0.53	0.000511	-0.33	0.13725	0.0274008	-0.4	0.13
YDR224C	HTB1	0.79	0.000522	-0.93	0.152102	3.15e-09	1.84	2.64
YML027W	YOX1	0.95	0.000527	-0.27	0.164394	0.13857	-0.61	0.34
YNL073W	MSK1	0.79	0.00053	-2.67	0.150315	2.73e-69	-1.63	-0.84
YBR030W	RKM3	-0.93	0.00053	0.48	0.164139	0.00597238	-1.04	-1.97
YKL180W	RPL17A	1.06	0.000536	-5.43	0.144	0	0.25	1.31
YLR105C	SEN2	-0.89	0.000537	0.12	0.151031	0.515885	-1.64	-2.52
YIL009W	FAA3	-0.99	0.000541	-1.99	0.169429	6.23e-31	0.62	-0.36
YOR156C	NFI1	0.91	0.000553	-0.59	0.181894	0.0020931	0.04	0.94
YPL067C	YPL067C	-1.41	0.000566	1.49	0.27164	1.14e-07	1.35	-0.06
YBR297W	MAL33	-0.67	0.000568	-0.45	0.14408	0.00335453	0.29	-0.38
YGR123C	PPT1	1.23	0.000593	-4.51	0.219941	6.13e-92	0.9	2.12
YKL008C	LAC1	-0.85	0.000593	1.51	0.227404	1e-10	2.78	1.93
YOR182C	RPS30B	1.16	0.000609	-3.67	0.194816	1e-77	0.06	1.22
YCR095C	OCA4	-0.86	0.000617	0.91	0.151936	6.02e-09	-0.53	-1.39
YPR017C	DSS4	-0.89	0.00062	1.1	0.156991	9.8e-12	-1.33	-2.22
YER124C	DSE1	-0.87	0.000625	1.07	0.154437	1.19e-11	1.4	0.53
YDR200C	VPS64	-0.72	0.000627	0.52	0.139341	0.000384	-1.32	-2.04
YOR189W	IES4	-0.88	0.000627	0.46	0.143265	0.00273331	-2.46	-3.34
YAR002W	NUP60	0.71	0.000629	-0.68	0.15211	1.85e-05	-0.74	-0.04
YGL229C	SAP4	-1.17	0.000633	0.51	0.22135	0.034819	0.26	-0.91
YCL030C	HIS4	1.06	0.000633	0.51	0.196674	0.015902	-0.83	0.23
YFL047W	RGD2	-0.74	0.000636	-0.6	0.15387	0.000227	0	-0.74
YGR217W	CCH1	0.85	0.000656	-1.03	0.176246	1.59e-08	1.16	2.01
YER133W	GLC7	0.52	0.000668	-0.27	0.135606	0.0675788	0	0.53
YGR140W	CBF2	0.82	0.000671	-1.52	0.167519	4.75e-19	-0.71	0.11
YNL003C	PET8	-0.78	0.000678	0.43	0.156916	0.0105292	-1.4	-2.18
YGL219C	MDM34	0.59	0.000678	-1.04	0.143015	1.31e-12	0.4	0.99
YDR346C	SVF1	0.56	0.000678	-1.32	0.138137	6e-21	-0.61	-0.05
YHR059W	FYV4	1.06	0.000681	-3	0.192753	1.2e-53	-1.38	-0.32
YKL163W	PIR3	-1.08	0.000683	4.35	0.18556	5.3e-120	3.45	2.37
YGL256W	ADH4	-1.31	0.000693	0.35	0.196728	0.113626	-1.18	-2.49
YDR153C	ENT5	0.59	0.000694	-0.33	0.142297	0.0316605	-0.42	0.17
YJL066C	MPM1	0.74	0.000701	-0.81	0.139537	2.17e-08	-0.67	0.07
YBL066C	SEF1	0.69	0.000733	-1.27	0.15952	8.27e-15	0.82	1.51
YCL026C-B	HBN1	0.83	0.000737	1.68	0.142577	3.52e-31	1.64	2.47
YML024W	RPS17A	0.95	0.000739	-4.83	0.147747	3.02e-232	0.42	1.38
YBR278W	DPB3	-1	0.000742	1.2	0.153594	2.54e-14	-1.56	-2.56
YPL151C	PRP46	-0.9	0.000749	0.27	0.148089	0.0976667	-1.25	-2.15
YGR180C	RNR4	0.66	0.000772	-0.61	0.136384	2.07e-05	0.17	0.82
YJL001W	PRE3	0.81	0.000777	-0.42	0.156312	0.011754	0.56	1.37
YDL013W	SLX5	-0.72	0.000779	1.44	0.135498	1.47e-25	-1.8	-2.52
YKL011C	CCE1	-0.76	0.000784	1.41	0.157346	1.29e-18	-0.39	-1.14
YNL216W	RAP1	0.69	0.000785	-0.54	0.156725	0.00103133	0.7	1.39
YPR149W	NCE102	0.95	0.000801	1.42	0.179979	1.04e-14	2.05	3
YOR233W	KIN4	0.77	0.000815	-1.03	0.175395	1.2e-08	0.26	1.04
YHR096C	HXT5	0.97	0.000825	2.42	0.133996	7.79e-72	1.73	2.71
YDR078C	SHU2	-1.27	0.000833	1.06	0.224386	5.44e-06	0.56	-0.71
YNL215W	IES2	-0.83	0.000834	0.97	0.136663	3.78e-12	-2.49	-3.32
YDR451C	YHP1	0.89	0.000835	-0.69	0.192441	0.000643	0.01	0.9
YDR083W	RRP8	-1.28	0.000842	-2.34	0.219268	7.8e-26	-0.3	-1.57
YML025C	YML6	0.95	0.000842	-2.74	0.178062	1.91e-52	-1.34	-0.39
YNL011C	YNL011C	-0.88	0.000866	1	0.16119	1.57e-09	-0.47	-1.35
YOL108C	INO4	-0.98	0.000874	1.83	0.142769	7.99e-37	-2.1	-3.08
YLR183C	TOS4	0.67	0.000878	-1.45	0.157866	2.03e-19	0.12	0.78
YAR007C	RFA1	0.72	0.000878	-0.62	0.165665	0.000406	1.1	1.82
YKL012W	PRP40	-0.71	0.000886	1.06	0.140893	2.1e-13	-1.05	-1.77
YNL302C	RPS19B	0.94	0.000894	-5.14	0.141499	7.95e-287	0.59	1.52
YJL166W	QCR8	0.88	0.000894	-1.67	0.133294	4.46e-35	-2.85	-1.97
YCR017C	CWH43	-0.57	0.000922	-0.09	0.147501	0.633353	2.49	1.92
YOR046C	DBP5	0.65	0.000922	-1.66	0.151051	2.37e-27	0.93	1.58
YKL160W	ELF1	0.75	0.00093	-0.6	0.135777	2.54e-05	-3.18	-2.42
YPL239W	YAR1	-0.89	0.000935	-0.25	0.168075	0.186988	-1.87	-2.76
YNL178W	RPS3	0.74	0.000939	-5.14	0.13427	0	1.15	1.89
YKR008W	RSC4	0.65	0.00094	-0.68	0.170982	0.000161	1.13	1.79
YMR178W	YMR178W	-0.65	0.00094	1.46	0.153241	1.1e-20	0.93	0.29
YLL009C	COX17	1.01	0.000956	-3.85	0.20184	9.09e-80	0.15	1.16
YOR117W	RPT5	0.62	0.000963	-0.57	0.146779	0.000221	-0.19	0.42
YHR031C	RRM3	-0.79	0.000975	1.57	0.158705	2.49e-22	-0.96	-1.74
YBL091C-A	SCS22	-1.1	0.000977	0.53	0.178852	0.00555237	-1.44	-2.54
YFL048C	EMP47	0.56	0.000978	-0.74	0.153919	3.85e-06	1.09	1.64
YGL026C	TRP5	-0.85	0.000991	0.35	0.185406	0.091469	2.06	1.21
YNL273W	TOF1	-1.02	0.000993	-0.92	0.188054	2.78e-06	0.62	-0.4
YFR049W	YMR31	0.92	0.000993	-0.53	0.158293	0.00164288	-2	-1.08
YHL030W	ECM29	0.9	0.000993	-1.46	0.170645	6.09e-17	2.28	3.18
YGR168C	YGR168C	-1	0.000997	0.87	0.1982	2.66e-05	-0.45	-1.45
YJR095W	SFC1	-0.81	0.00100025	-0.49	0.176465	0.00963421	0.76	-0.06
YOR056C	NOB1	-0.89	0.00100244	0.24	0.173622	0.219289	-0.51	-1.39
YLR142W	PUT1	1.05	0.001004	-3.77	0.205613	6.29e-74	0.86	1.91
YIL101C	XBP1	0.63	0.00100473	0.91	0.151936	5.66e-09	0.93	1.57
YLR293C	GSP1	0.67	0.00101921	-2.88	0.142027	3.05e-90	0.75	1.41
YER012W	PRE1	0.79	0.00102148	-0.51	0.151916	0.00136522	-0.36	0.43
YLR175W	CBF5	-0.95	0.00102148	-4.17	0.160584	7.81e-147	-0.4	-1.35
YAL012W	CYS3	0.64	0.00102672	2.49	0.132313	1.74e-77	1.39	2.02
YFL002C	SPB4	-0.85	0.00103353	-0.93	0.159909	1.66e-08	-0.97	-1.81
YHR105W	YPT35	-0.91	0.00103751	2.5	0.180214	8.4e-43	0.16	-0.75
YOR065W	CYT1	0.65	0.00104096	-1.62	0.139599	2.27e-30	0.53	1.17
YFL029C	CAK1	-0.76	0.00105407	1.09	0.146197	3.86e-13	-1.07	-1.83
YER100W	UBC6	0.73	0.00106681	-0.38	0.147446	0.0155519	0.19	0.92
YPL026C	SKS1	0.98	0.00107093	-1.45	0.198085	1.07e-12	0.81	1.79
YHR001W-A	QCR10	1.27	0.00107229	-1.04	0.138028	1.59e-13	-0.71	0.56
YGR258C	RAD2	-0.76	0.0010745	1.68	0.147653	3.2e-29	-0.63	-1.39
YEL066W	HPA3	-0.79	0.00109395	-0.41	0.166231	0.0210463	0.34	-0.46
YNR027W	BUD17	-1.12	0.00109759	0.32	0.173892	0.0962589	-0.69	-1.81
YEL017C-A	PMP2	1.14	0.00111166	-2	0.219314	4.16e-19	2.62	3.76
YBR179C	FZO1	0.63	0.00111506	-1.41	0.160289	5.34e-18	1.29	1.92
YPR021C	AGC1	0.76	0.00113714	-1.63	0.155556	7.12e-25	-0.34	0.41
YJR083C	ACF4	0.69	0.00115396	0.32	0.161889	0.0756629	-0.5	0.2
YOR317W	FAA1	-1.17	0.00116222	1.81	0.158755	3.14e-29	2.73	1.55
YDL004W	ATP16	0.8	0.00118301	-1.57	0.137421	2.72e-29	-0.34	0.46
YNL007C	SIS1	0.59	0.00121883	1.25	0.131342	1.08e-20	0.49	1.08
YAL039C	CYC3	0.82	0.00122583	-1.07	0.148579	2.72e-12	-1.23	-0.41
YPR152C	URN1	-1.27	0.00122798	1.25	0.179404	1.12e-11	-1.89	-3.16
YBR163W	EXO5	-0.97	0.00126267	0.49	0.177253	0.0103941	-0.65	-1.62
YJR057W	CDC8	-0.79	0.00126521	-0.22	0.15219	0.208354	-0.94	-1.73
YKR076W	ECM4	-0.55	0.00126768	1.52	0.136921	7.4e-28	-0.11	-0.66
YOR164C	GET4	0.62	0.00126769	-0.38	0.147395	0.0182779	-0.09	0.53
YGR239C	PEX21	0.87	0.00129475	-0.15	0.142446	0.371267	-1.44	-0.57
YDR237W	MRPL7	0.77	0.00130602	-3.41	0.159287	1.61e-100	-0.31	0.47
YCR014C	POL4	1.23	0.0013078	0.69	0.160181	3.4e-05	-3.58	-2.35
YOR336W	KRE5	-0.83	0.0013078	0.41	0.176472	0.0317705	1.72	0.89
YOR018W	ROD1	0.76	0.00130915	0.43	0.177103	0.0254735	0.14	0.9
YGR241C	YAP1802	-0.59	0.00131936	0.54	0.139117	0.000252	-0.24	-0.83
YPL050C	MNN9	0.58	0.00132974	-1.78	0.142252	4.28e-35	-0.64	-0.06
YOL133W	HRT1	-0.84	0.00134225	1.56	0.163388	6.4e-21	-0.25	-1.09
YPR168W	NUT2	-0.88	0.00134225	3.02	0.161662	2.15e-76	-0.54	-1.41
YPR009W	SUT2	1.15	0.00134225	-2.16	0.231286	4.65e-20	0.2	1.35
YDR099W	BMH2	0.6	0.00134864	-0.19	0.136842	0.237804	1.19	1.79
YHR143W	DSE2	-0.86	0.00135316	-0.03	0.204363	0.917315	3.36	2.5
YNL133C	FYV6	-0.97	0.00136885	1.8	0.174608	4.11e-24	-1.25	-2.23
YML127W	RSC9	-0.6	0.00136903	0.33	0.149118	0.0450154	0.47	-0.13
YDR142C	PEX7	0.68	0.00139122	0.42	0.170002	0.0234698	0.24	0.92
YOR138C	RUP1	-0.59	0.00139122	1.22	0.136342	1.27e-18	-0.56	-1.15
YOR127W	RGA1	-0.86	0.00139307	-0.29	0.155407	0.0934223	-0.25	-1.12
YGR208W	SER2	0.77	0.00140249	-1.23	0.167882	8.68e-13	-0.19	0.58
YFR017C	IGD1	0.72	0.00142479	0.91	0.160656	3.52e-08	-0.02	0.7
YNR041C	COQ2	0.75	0.00142479	-1.66	0.170578	9e-22	-0.34	0.41
YLR460C	YLR460C	-2.42	0.00143894	-1.05	0.355687	0.00579167	-0.24	-2.66
YDR027C	VPS54	-0.65	0.00145584	0.81	0.150823	2.14e-07	0.05	-0.6
YGL259W	YPS5	-1.38	0.00147402	2.52	0.256896	6.55e-22	1.12	-0.25
YNL162W	RPL42A	1.06	0.00150365	-4.37	0.17623	3.82e-134	1.71	2.78
YGR202C	PCT1	-0.93	0.00150414	0.14	0.154015	0.433645	-1.01	-1.94
YOL038W	PRE6	0.65	0.00150492	-0.4	0.144105	0.00976525	-1.49	-0.83
YPR084W	YPR084W	0.7	0.00150492	-0.06	0.157647	0.764655	-1.38	-0.68
YOL136C	PFK27	-1.94	0.00150492	-0.12	0.426926	0.821854	1.44	-0.49
YGR098C	ESP1	0.63	0.00150765	-0.51	0.164634	0.00371963	0.79	1.42
YPR165W	RHO1	0.67	0.00151132	-0.91	0.142941	6.59e-10	-0.64	0.02
YBR004C	GPI18	-0.86	0.00152091	-0.3	0.286238	0.376035	2.53	1.67
YJR156C	THI11	-1.03	0.00153356	1.19	0.212637	5.69e-08	0.38	-0.65
YIL041W	GVP36	0.67	0.00153425	-0.56	0.14952	0.000403	-0.26	0.41
YPL093W	NOG1	1.09	0.00153425	-5.78	0.223583	1.59e-145	0.56	1.65
YCR012W	PGK1	0.65	0.00153425	-0.13	0.159544	0.502937	1.46	2.11
YOL077W-A	ATP19	0.8	0.00155044	-2.36	0.135192	8.3e-67	-1.65	-0.84
YDR046C	BAP3	-0.9	0.00158372	-3.68	0.158921	3.23e-117	0.2	-0.7
YNL070W	TOM7	1.13	0.00158372	-3.24	0.234227	1.84e-42	0.65	1.78
YIL030C	SSM4	0.68	0.00159789	-0.74	0.146469	1.06e-06	1.94	2.62
YGR127W	YGR127W	0.79	0.00160412	1.37	0.177896	6.2e-14	-0.31	0.48
YBR003W	COQ1	-0.72	0.00162767	-0.95	0.14861	5.23e-10	-0.55	-1.27
YGR072W	UPF3	-0.83	0.00163608	0.21	0.162127	0.252171	-0.72	-1.55
YOL157C	IMA2	0.88	0.00165181	-2.09	0.250275	3.19e-16	1.78	2.65
YNL134C	YNL134C	-1.12	0.00165392	2.25	0.152337	3.12e-48	-2.87	-3.99
YLR226W	BUR2	-0.68	0.00166165	-0.06	0.163999	0.760189	0.1	-0.58
YER168C	CCA1	-0.62	0.00166474	-0.11	0.159343	0.563546	0.58	-0.04
YJR094W-A	RPL43B	1.07	0.00167619	-5.09	0.163538	1.47e-210	0.71	1.77
YJR006W	POL31	-0.71	0.00168403	-0.03	0.145646	0.870192	-0.95	-1.66
YNL315C	ATP11	0.9	0.00168647	-3.02	0.174264	3.06e-66	-0.06	0.84
YOL147C	PEX11	0.86	0.00173438	-0.65	0.187688	0.00114817	2.07	2.93
YIL154C	IMP2'	0.67	0.00173462	0.61	0.142455	4.64e-05	-1.8	-1.14
YJR077C	MIR1	1.08	0.00174756	-3.51	0.142974	2.01e-131	2.07	3.15
YLR420W	URA4	0.52	0.00175167	-0.74	0.152057	3.25e-06	0.68	1.2
YPR141C	KAR3	0.76	0.00176213	-0.94	0.150206	1.22e-09	-0.76	0
YDR014W	RAD61	-0.8	0.00176579	1.26	0.179218	6.42e-12	0.44	-0.37
YIL125W	KGD1	0.6	0.00177754	-1.47	0.132704	9.7e-28	1.42	2.02
YMR194W	RPL36A	0.77	0.00178157	-3.71	0.134397	9.67e-166	-1.09	-0.33
YDR515W	SLF1	0.84	0.00178921	-2.76	0.169381	1.32e-58	0.62	1.46
YHR074W	QNS1	-0.45	0.00179339	0.2	0.142297	0.211272	1.52	1.07
YDR216W	ADR1	0.64	0.00181096	-0.8	0.150155	3.15e-07	1.86	2.5
YJR132W	NMD5	-0.85	0.00181383	-1.07	0.190546	5.78e-08	1.67	0.82
YDR212W	TCP1	0.47	0.00181383	-1.58	0.137643	1.55e-29	0.92	1.39
YER165W	PAB1	-0.62	0.00182254	-2.08	0.138803	1.2e-49	1.98	1.35
YPL249C-A	RPL36B	0.75	0.00184578	-3.71	0.151621	8.58e-131	-1.96	-1.2
YER144C	UBP5	0.61	0.0018613	0.17	0.152023	0.344832	-0.07	0.54
YKL061W	BLI1	-0.8	0.00186804	0.84	0.154906	1.47e-07	-1.51	-2.31
YOR022C	DDL1	-0.95	0.001872	1.22	0.184853	1.59e-10	0.62	-0.33
YDR202C	RAV2	-0.56	0.0018781	1.62	0.151071	3.97e-26	0.45	-0.11
YCL050C	APA1	0.55	0.00188478	-0.56	0.152107	0.000431	1.27	1.82
YGR034W	RPL26B	1.06	0.00188478	-5.97	0.162263	2.4e-294	-0.47	0.59
YNR030W	ALG12	0.81	0.00189543	-1.43	0.191203	2.79e-13	1.36	2.18
YDR192C	NUP42	0.76	0.00190181	-0.35	0.1717	0.0619077	-0.43	0.33
YKL141W	SDH3	1.06	0.00191248	-1.72	0.151248	4.04e-29	0.37	1.43
YFR011C	MIC19	0.72	0.00191604	-2.93	0.140517	5.47e-95	-1.28	-0.56
YDR247W	VHS1	-1.01	0.00192602	1.16	0.240184	3.24e-06	1.92	0.91
YOR386W	PHR1	-0.63	0.00192957	1.92	0.157625	2.31e-33	0.9	0.27
YKL028W	TFA1	-0.66	0.00196291	0.41	0.138154	0.00566433	-1.89	-2.55
YOL045W	PSK2	-0.81	0.00201508	0.95	0.153763	1.93e-09	1.22	0.41
YHR141C	RPL42B	1.11	0.00201508	-4.46	0.145245	1.86e-205	0.63	1.74
YHR018C	ARG4	-1.13	0.00202672	1.57	0.462736	0.00138714	-0.91	-2.04
YPL086C	ELP3	0.73	0.0020394	-2.87	0.16918	2.08e-63	-0.02	0.71
YOR286W	RDL2	0.76	0.00205887	-2.56	0.172282	4.88e-49	-0.24	0.53
YLR017W	MEU1	0.98	0.00206512	-2.8	0.21846	1.2e-36	0.22	1.2
YGR199W	PMT6	-0.61	0.00207055	-0.4	0.165643	0.0276839	1.69	1.09
YGL104C	VPS73	-0.71	0.00207055	2.35	0.172997	4.18e-41	0.5	-0.21
YKL156W	RPS27A	0.93	0.00208666	-3.12	0.176597	9.44e-69	-0.91	0.01
YOL069W	NUF2	-0.66	0.00209673	0.9	0.150618	6.88e-09	-0.51	-1.17
YNR010W	CSE2	0.9	0.00212714	0.12	0.218287	0.650142	0	0.9
YLR093C	NYV1	-0.51	0.00213413	1.03	0.134166	7.59e-14	-0.24	-0.75
YOR157C	PUP1	0.67	0.0021442	-0.33	0.164648	0.0698237	-0.16	0.51
YIL140W	AXL2	0.63	0.00214462	0.34	0.18159	0.0889579	2.35	2.98
YGR118W	RPS23A	0.8	0.00214462	-3.72	0.136318	2.83e-162	-0.13	0.67
YPR083W	MDM36	0.73	0.00214508	-0.12	0.153705	0.510353	-0.06	0.68
YBR296C	PHO89	-1.33	0.00214845	-1.91	0.23101	5.33e-16	3.18	1.85
YMR054W	STV1	-0.48	0.00214941	-0.24	0.148388	0.155841	1.11	0.64
YBR106W	PHO88	0.68	0.00215618	-2.74	0.156993	4.67e-67	0.95	1.63
YJR059W	PTK2	-0.57	0.00217414	1.64	0.143601	2.02e-29	-1	-1.57
YPL103C	FMP30	-0.78	0.0022121	-0.97	0.172721	5.72e-08	0.18	-0.61
YPL220W	RPL1A	0.76	0.00222528	-4.46	0.151417	9.66e-189	2.66	3.42
YKL208W	CBT1	-0.75	0.00226398	0.38	0.157943	0.0247261	-0.6	-1.35
YMR257C	PET111	1.09	0.00228946	-2.14	0.220246	1.22e-21	-0.91	0.18
YML003W	YML003W	-0.93	0.00229491	2.98	0.197894	3.65e-50	-0.01	-0.94
YMR142C	RPL13B	0.91	0.00229769	-4.77	0.147458	1.2e-227	-0.73	0.18
YCR011C	ADP1	-0.72	0.00231614	1.36	0.131946	2.54e-24	0.19	-0.53
YLR376C	PSY3	-1.09	0.00234887	1.53	0.166803	2.08e-19	-2.14	-3.23
YDL049C	KNH1	-0.69	0.00235313	0.08	0.16011	0.697384	0.7	0.01
YKR019C	IRS4	-0.81	0.00238246	1.73	0.150538	7.95e-30	-1.64	-2.45
YER060W-A	FCY22	-1.46	0.00241734	-1.2	0.604281	0.0715469	4.65	3.18
YKR038C	KAE1	-0.63	0.00242499	0.48	0.14211	0.00133753	-1.61	-2.23
YBL084C	CDC27	0.56	0.0024524	0.17	0.179025	0.429396	1.12	1.68
YGL226W	MTC3	-0.87	0.00246866	-0.19	0.146716	0.248939	-2.65	-3.53
YBR231C	SWC5	0.89	0.00247682	-0.02	0.151025	0.916003	-2.23	-1.34
YKR098C	UBP11	-0.82	0.00247805	2.21	0.166105	2.78e-39	-0.22	-1.04
YIL056W	VHR1	-0.91	0.00249572	-0.33	0.205956	0.151637	1.01	0.09
YPR003C	YPR003C	0.59	0.00251619	0.2	0.156257	0.256316	0.2	0.8
YJL068C	YJL068C	0.75	0.00251815	0.3	0.170334	0.111147	0.68	1.43
YHR124W	NDT80	-1.35	0.00253485	0.47	0.280322	0.133339	0.17	-1.18
YLR287C-A	RPS30A	0.8	0.00254442	-3.07	0.153771	1.72e-87	-0.38	0.42
YDR276C	PMP3	0.86	0.00254798	-0.21	0.158375	0.239557	0.24	1.11
YIL064W	EFM4	1.03	0.00255962	-3.41	0.174965	2.82e-83	-0.89	0.14
YNL068C	FKH2	0.69	0.00256558	-0.17	0.168831	0.407662	0.2	0.89
YNL096C	RPS7B	0.67	0.00261325	-3.63	0.149122	2.23e-129	1.09	1.76
YLR163C	MAS1	-0.69	0.00262949	-1.13	0.145334	3.52e-14	-0.06	-0.75
YNL106C	INP52	-0.78	0.00262949	0.5	0.166406	0.00489788	0.42	-0.36
YOL012C	HTZ1	0.82	0.00264464	-0.44	0.179797	0.023958	0.06	0.88
YJL208C	NUC1	0.88	0.00264523	-4.05	0.19307	1.81e-96	0.51	1.39
YJL149W	DAS1	0.63	0.00264859	0.47	0.180377	0.0159727	1.46	2.08
YBR048W	RPS11B	1.09	0.00265422	-5.15	0.170253	4.97e-199	0.34	1.42
YBR101C	FES1	0.57	0.00267528	1.15	0.151306	9.81e-14	0.72	1.29
YPL137C	GIP3	-1.19	0.00267549	0.29	0.18877	0.174902	2.09	0.89
YBR006W	UGA2	0.89	0.00267912	-1.13	0.146221	3.77e-14	-0.29	0.59
YMR044W	IOC4	-0.81	0.00269845	0.14	0.134712	0.378694	-1.94	-2.75
YDL100C	GET3	0.51	0.0027163	-1.12	0.135366	4.5e-16	-0.49	0.02
YCR035C	RRP43	-0.59	0.0027163	0.12	0.146259	0.497072	-0.24	-0.82
YMR165C	PAH1	-0.65	0.00273855	1.29	0.139404	1.23e-19	-0.32	-0.98
YIR015W	RPR2	-1.25	0.00276233	1.47	0.181739	2.91e-15	-1.69	-2.93
YNR049C	MSO1	0.69	0.00276283	-0.26	0.156982	0.137233	-1.39	-0.7
YDR473C	PRP3	-0.67	0.00277873	1.06	0.145213	8.69e-13	-1.81	-2.48
YGR104C	SRB5	-0.78	0.00280087	0.48	0.182004	0.0147189	0.32	-0.45
YNL088W	TOP2	-0.91	0.00280854	0.06	0.154807	0.760695	0.4	-0.51
YEL058W	PCM1	-0.56	0.00281618	-0.08	0.143965	0.670266	0.31	-0.25
YDR490C	PKH1	-0.61	0.00283015	1.12	0.140308	6.71e-15	-0.89	-1.49
YPL216W	YPL216W	-0.82	0.00283872	1.2	0.167376	3.04e-12	-0.18	-1.01
YJL049W	CHM7	-0.83	0.00284721	0.79	0.147073	2.36e-07	-0.87	-1.7
YDL166C	FAP7	0.97	0.00287635	-1.85	0.202606	3.55e-19	-0.48	0.49
YGR232W	NAS6	0.77	0.00287649	-1.48	0.185652	5.35e-15	0.86	1.63
YLL026W	HSP104	0.9	0.00288849	1.78	0.133141	8.99e-40	0.65	1.56
YOR030W	DFG16	-0.96	0.00288849	1.1	0.187238	1.08e-08	-0.3	-1.27
YPL015C	HST2	-0.71	0.00290636	0.84	0.135446	1.41e-09	-2.52	-3.23
YLR258W	GSY2	-0.71	0.00290636	2.58	0.170664	1.74e-50	0.12	-0.59
YDR166C	SEC5	-0.66	0.0029305	0.81	0.150339	1.75e-07	0.98	0.33
YPR101W	SNT309	-0.94	0.00293304	0.3	0.16783	0.103725	-0.98	-1.92
YER038C	KRE29	-0.99	0.00296061	0.82	0.214805	0.000269	-0.4	-1.39
YEL037C	RAD23	0.61	0.00297637	-1.59	0.144459	2.2e-27	-1.23	-0.62
YHR011W	DIA4	0.9	0.00297717	-2.09	0.178368	8.29e-31	-0.4	0.5
YDR427W	RPN9	0.59	0.00297746	-0.5	0.14672	0.00129668	1.74	2.33
YPR199C	ARR1	-0.84	0.00299602	0.59	0.165599	0.000747	-1.2	-2.04
YGR048W	UFD1	0.59	0.00299695	-0.2	0.149405	0.23846	-1.14	-0.55
YJL082W	IML2	-0.6	0.00309131	0.7	0.179465	0.000194	1.61	1.01
YFR044C	DUG1	0.57	0.00312395	-1.18	0.141894	3.59e-16	1.58	2.15
YBL026W	LSM2	0.65	0.00313961	-0.62	0.175109	0.000762	0.21	0.86
YMR180C	CTL1	-0.86	0.00314826	2.09	0.173322	1.38e-32	-1.01	-1.87
YPR133W-A	TOM5	1.06	0.00321315	-3.54	0.164145	1.44e-101	-2.13	-1.07
YOR011W	AUS1	-1.15	0.00322958	0.82	0.207706	0.000164	0.43	-0.72
YBR171W	SEC66	0.67	0.00325198	-1.41	0.148022	7.33e-21	-1.28	-0.61
YAL034W-A	MTW1	-0.83	0.00325318	-0.04	0.172586	0.866651	-0.97	-1.79
YHR010W	RPL27A	0.94	0.00326069	-5.55	0.149674	1.07e-298	0.36	1.3
YKL197C	PEX1	-0.82	0.00326073	1.28	0.152404	2.19e-16	0.61	-0.21
YMR284W	YKU70	-0.8	0.00326885	1.37	0.165857	6.02e-16	-0.72	-1.52
YNL051W	COG5	-0.58	0.00329206	0.38	0.168764	0.041453	0.91	0.32
YDL075W	RPL31A	1.06	0.00329206	-5.14	0.175185	1.43e-187	-0.75	0.32
YDR434W	GPI17	-0.6	0.0032985	0.4	0.1403	0.00821342	0.39	-0.21
YLR199C	PBA1	0.76	0.00330373	-0.45	0.181817	0.0227639	0.69	1.45
YML094W	GIM5	0.63	0.00330373	-1.2	0.153246	1.87e-14	-0.59	0.04
YMR150C	IMP1	-0.83	0.00331455	0.31	0.175775	0.119395	-0.82	-1.65
YKL149C	DBR1	-0.65	0.00336955	0.74	0.15345	3.82e-06	-1.37	-2.02
YNR066C	YNR066C	-1.22	0.00339086	0.76	0.301314	0.0202073	1.18	-0.04
YMR294W	JNM1	-0.74	0.00342089	0.14	0.143029	0.405814	-2.47	-3.21
YPR196W	YPR196W	-0.99	0.00344562	0.83	0.272931	0.00427467	1.67	0.67
YGR210C	YGR210C	-0.81	0.00348221	-0.41	0.172928	0.0296112	-1.04	-1.84
YBR055C	PRP6	-0.87	0.00349621	-0.18	0.177437	0.403763	-0.38	-1.25
YOR005C	DNL4	-0.93	0.00353835	1.67	0.148946	2.44e-28	-1.24	-2.17
YJL078C	PRY3	-0.8	0.00354069	-0.43	0.186636	0.0347603	1.75	0.95
YIL152W	YIL152W	-0.94	0.00359133	2.22	0.171266	1.95e-37	-0.76	-1.7
YGL002W	ERP6	-0.74	0.00359657	1.01	0.163662	2.3e-09	-0.62	-1.37
YOR131C	YOR131C	-0.75	0.00361999	0.27	0.150173	0.100378	-0.3	-1.05
YBR094W	PBY1	-0.48	0.00361999	0.03	0.142475	0.87763	0.62	0.14
YBR229C	ROT2	-0.54	0.00366256	0.13	0.156624	0.492066	1.72	1.18
YLR136C	TIS11	-2.92	0.00369283	0.54	0.445033	0.296079	4.12	1.19
YJR058C	APS2	-0.69	0.00374262	0.81	0.157139	7.58e-07	-0.55	-1.24
YOR057W	SGT1	-0.5	0.00376295	1.09	0.136018	5.23e-15	-0.95	-1.44
YLR065C	ENV10	-0.73	0.00383647	-1.17	0.159242	9.23e-13	-0.73	-1.45
YIR042C	YIR042C	1.15	0.00388069	1.1	0.236418	7.3e-06	-1.75	-0.6
YML060W	OGG1	0.91	0.00389093	-2.82	0.211011	1.18e-39	-0.05	0.85
YPL153C	RAD53	0.73	0.00391339	-0.51	0.183694	0.0103031	-0.44	0.29
YLR300W	EXG1	0.72	0.00393182	0.05	0.146088	0.799978	1.92	2.64
YLR270W	DCS1	0.66	0.00398057	1.38	0.167105	5.79e-16	0.64	1.3
YLR253W	MCP2	0.62	0.00399303	-2.24	0.14705	2.03e-51	-1.11	-0.48
YEL026W	SNU13	1.35	0.00405433	-6.21	0.244066	4.24e-141	1.21	2.56
YDR026C	NSI1	-0.96	0.00406566	0.43	0.150141	0.00741776	-1.96	-2.92
YJR009C	TDH2	0.7	0.00410171	-1.27	0.17407	1.31e-12	4.02	4.72
YPL002C	SNF8	-0.69	0.00410367	1.13	0.15524	1.02e-12	-2.27	-2.96
YPR052C	NHP6A	0.76	0.00410653	-1.47	0.14531	2.9e-23	-1.47	-0.71
YKL166C	TPK3	-0.74	0.00411724	-0.84	0.162913	5.55e-07	-0.79	-1.53
YDR375C	BCS1	-1.01	0.00411724	-2.87	0.185041	3.95e-53	-0.03	-1.04
YOR043W	WHI2	0.56	0.00417524	0.04	0.151179	0.841814	-0.22	0.34
YOL052C-A	DDR2	1.16	0.00417574	2.86	0.198011	2.64e-46	-2.16	-1
YPL233W	NSL1	-0.82	0.0041991	1.24	0.151885	1.11e-15	-1.39	-2.21
YKL114C	APN1	-0.53	0.0041991	-0.11	0.144148	0.531154	-0.25	-0.78
YOL088C	MPD2	-0.73	0.00433204	0.26	0.177238	0.199267	-0.4	-1.13
YNL238W	KEX2	0.63	0.0043374	-0.28	0.169543	0.142577	0.2	0.84
YNL125C	ESBP6	-0.64	0.00442117	-0.07	0.173368	0.738327	0.65	0
YGR260W	TNA1	-0.79	0.00443664	-0.86	0.170807	1.3e-06	1.95	1.16
YBR065C	ECM2	-0.81	0.00444765	1.52	0.186208	1.42e-15	-0.29	-1.1
YMR203W	TOM40	0.54	0.00448385	-2.51	0.146848	4.2e-64	2.4	2.94
YMR261C	TPS3	-0.66	0.0044937	0.98	0.151188	2.72e-10	1.43	0.77
YJL210W	PEX2	-0.88	0.0044937	1.93	0.172392	2.44e-28	-0.97	-1.85
YDR030C	RAD28	-0.82	0.00452832	2.23	0.186422	5.49e-32	0.43	-0.39
YBR257W	POP4	-0.69	0.00464385	0.82	0.173247	5.77e-06	0.38	-0.31
YLR318W	EST2	-1.23	0.00470317	0.15	0.260423	0.655362	0.15	-1.08
YKR023W	YKR023W	-0.76	0.00470961	0.55	0.149368	0.000476	-1.24	-2
YIR008C	PRI1	0.69	0.00472314	-1.02	0.164553	2.08e-09	0.23	0.92
YDR374W-A	WIP1	-1.1	0.00473542	0.91	0.236656	0.000253	-0.06	-1.16
YHR079C	IRE1	0.69	0.00480547	-0.11	0.177285	0.635314	0.5	1.19
YOR253W	NAT5	-0.65	0.00485909	-0.49	0.161406	0.00408227	0.8	0.15
YDL014W	NOP1	1.02	0.00487791	-7.37	0.204116	4.6e-283	0.28	1.3
YJR122W	IBA57	-0.91	0.00488961	-2.25	0.162738	1.17e-42	-0.38	-1.29
YPL179W	PPQ1	0.66	0.00488961	-0.41	0.149048	0.0102735	-0.23	0.43
YLR369W	SSQ1	0.62	0.00489154	-0.73	0.142844	7.61e-07	-0.49	0.13
YHL019C	APM2	-0.6	0.00489772	1.05	0.148357	6e-12	-0.99	-1.59
YLR266C	PDR8	-0.92	0.00492663	0.3	0.19039	0.165504	-0.49	-1.41
YDL240W	LRG1	0.64	0.00492663	-0.62	0.196432	0.00289898	1.1	1.74
YLR220W	CCC1	0.66	0.00496135	0.01	0.158297	0.969487	-0.61	0.05
YPL064C	CWC27	-0.69	0.00497305	1.07	0.143391	2.5e-13	-2.41	-3.1
YMR034C	RCH1	0.7	0.00534721	0.54	0.198824	0.0114494	0.26	0.95
YKR066C	CCP1	0.56	0.00534721	1.06	0.142522	3.86e-13	-0.96	-0.39
YLR367W	RPS22B	0.77	0.00534721	-4.55	0.14508	1.12e-213	0.26	1.03
YJL180C	ATP12	0.66	0.00534755	-3.03	0.162417	1.5e-76	0.07	0.73
YBL042C	FUI1	-1.14	0.00545868	-2.03	0.231412	6.99e-18	1.68	0.55
YLR394W	CST9	1.21	0.00546949	-1.54	0.187426	8.4e-16	-3.18	-1.97
YHR090C	YNG2	-0.53	0.00553395	0.31	0.145373	0.0554449	-0.71	-1.24
YOR245C	DGA1	-0.51	0.00559441	1.7	0.150635	1.12e-28	0.8	0.28
YNL254C	RTC4	-0.88	0.00567438	1.07	0.183014	1.4e-08	-0.88	-1.76
YCR084C	TUP1	0.62	0.0057638	-1.33	0.139577	9.73e-21	0.68	1.3
YDR034C	LYS14	-0.75	0.00578083	0.53	0.166807	0.00301633	-0.48	-1.23
YBR263W	SHM1	-0.54	0.00582459	-1.39	0.143794	1.95e-21	1.36	0.82
YCR026C	NPP1	0.55	0.00584116	0.5	0.146185	0.00117988	0.23	0.78
YPL043W	NOP4	-0.91	0.00594007	-3.16	0.185008	2.4e-64	-0.88	-1.79
YLR097C	HRT3	-0.62	0.00596077	1.6	0.150514	1.17e-25	-1.26	-1.88
YDR162C	NBP2	0.59	0.00596449	0.45	0.153249	0.00617033	-1.2	-0.61
YER090W	TRP2	-0.65	0.00602725	-0.17	0.171218	0.400239	1.41	0.76
YMR183C	SSO2	0.46	0.00606828	-0.72	0.132424	1.3e-07	-1.01	-0.54
YPL028W	ERG10	0.47	0.0060942	-1.22	0.142687	4.38e-17	1	1.47
YPL119C	DBP1	0.62	0.00616676	2.4	0.161849	8.57e-49	0.39	1.01
YLR288C	MEC3	-0.64	0.0061827	0.91	0.146979	1.68e-09	-2.13	-2.76
YNR032C-A	HUB1	-1.19	0.00620022	0.55	0.203892	0.0124691	-1.13	-2.32
YJL061W	NUP82	-0.54	0.00622231	-0.63	0.157438	0.000141	1.17	0.63
YPL259C	APM1	-0.48	0.00626462	0.07	0.152749	0.724499	0.69	0.21
YFR016C	YFR016C	-0.95	0.00627628	0.49	0.1545	0.00297042	-0.66	-1.61
YGR032W	GSC2	-0.85	0.00629714	-0.32	0.206559	0.173205	3.49	2.64
YHR198C	AIM18	-0.6	0.00629755	-0.79	0.166207	5.54e-06	0.98	0.38
YNL121C	TOM70	1.2	0.00639362	-2.71	0.14396	5.92e-78	-0.8	0.4
YPR006C	ICL2	0.9	0.00642233	-0.29	0.213349	0.23287	-0.07	0.82
YER137C	YER137C	-1.55	0.00642233	-0.73	0.242955	0.00455671	-0.97	-2.53
YJL157C	FAR1	0.8	0.006485	-2.22	0.19152	2.83e-30	0.16	0.96
YJL080C	SCP160	-0.81	0.00657321	-2.22	0.158833	1.85e-43	2.92	2.11
YMR061W	RNA14	-0.59	0.0065765	0.03	0.146139	0.873081	-0.2	-0.79
YNL220W	ADE12	0.55	0.00659018	-0.85	0.139467	2.8e-09	0.74	1.29
YHL004W	MRP4	0.8	0.00666039	-3.13	0.177032	7.15e-69	-0.22	0.58
YGR052W	FMP48	0.81	0.00666039	2.45	0.190355	5.67e-37	-0.1	0.71
YDR447C	RPS17B	0.84	0.00669725	-4.64	0.172413	1.24e-157	0.87	1.71
YDL079C	MRK1	-1.01	0.0067149	1.21	0.181444	7.09e-11	-0.65	-1.66
YLR131C	ACE2	0.61	0.00673023	0.18	0.16217	0.357061	-0.03	0.58
YPL178W	CBC2	0.68	0.00674078	-0.67	0.150178	1.85e-05	-0.52	0.15
YDR318W	MCM21	-0.79	0.00674078	0.95	0.162845	1.82e-08	-0.99	-1.78
YPL094C	SEC62	-0.5	0.00679206	-0.44	0.135516	0.00200284	-1.99	-2.49
YGL096W	TOS8	-0.77	0.00680029	2.51	0.177467	1.54e-44	-0.04	-0.81
YBR107C	IML3	-0.99	0.00680029	1.11	0.213148	5.51e-07	-0.91	-1.9
YIL069C	RPS24B	0.86	0.00682177	-5.14	0.192257	7.77e-156	1.74	2.6
YMR164C	MSS11	-0.81	0.00686234	1.93	0.209064	1.2e-19	0.95	0.14
YGL246C	RAI1	-0.64	0.00686234	-0.66	0.165238	0.000147	0.08	-0.56
YKL167C	MRP49	-0.82	0.00686234	-1.12	0.183709	3.12e-09	-0.13	-0.95
YBL075C	SSA3	2.5	0.00688336	1.79	0.592685	0.00457402	-2.05	0.45
YDR349C	YPS7	-0.55	0.0069441	-0.52	0.146215	0.000733	-0.32	-0.87
YHR004C	NEM1	-0.65	0.00702768	1.24	0.152894	2.68e-15	-1.34	-1.99
YBR236C	ABD1	-0.58	0.00712458	-0.23	0.148634	0.174269	-0.33	-0.9
YPL201C	YIG1	0.84	0.00712879	-3.66	0.208805	1.27e-67	1.08	1.92
YMR023C	MSS1	-0.96	0.00715636	-0.31	0.192666	0.153269	-0.73	-1.69
YNL245C	CWC25	-0.87	0.00719804	1.31	0.198202	1.17e-10	-0.05	-0.92
YOR086C	TCB1	-0.55	0.00719907	0.64	0.139452	9.48e-06	0.63	0.07
YDR079C-A	TFB5	-0.86	0.00722632	0.64	0.184745	0.000966	-1.14	-2
YMR194C-B	CMC4	-1.03	0.00722632	2.29	0.19966	1.13e-29	-2.16	-3.19
YJR092W	BUD4	0.69	0.00722632	-1.14	0.17257	1.27e-10	0.42	1.11
YGR248W	SOL4	0.9	0.00722632	3.15	0.223949	8.27e-44	-0.15	0.75
YDR380W	ARO10	-0.97	0.00727734	-6.42	0.200274	2.67e-223	1.51	0.54
YER068W	MOT2	0.52	0.00727734	-0.25	0.152735	0.138241	0.78	1.3
YER066W	RRT13	-1.08	0.00728444	1.44	0.2279	8.8e-10	0.26	-0.82
YML043C	RRN11	1.7	0.00728815	-4.72	0.324627	6.32e-47	-1.27	0.43
YPL202C	AFT2	0.58	0.00732477	0.64	0.170307	0.000332	-0.01	0.57
YLR431C	ATG23	0.65	0.00741172	0.94	0.15526	3.49e-09	-1.3	-0.65
YDR032C	PST2	0.73	0.00749836	0.19	0.173869	0.354424	1.64	2.37
YOR246C	ENV9	-0.65	0.00757835	0.27	0.139842	0.083168	-2.51	-3.16
YLR325C	RPL38	1.06	0.0075785	-5.31	0.145429	1.69e-289	-2.21	-1.15
YJL062W	LAS21	-0.7	0.00758104	0.03	0.195393	0.903323	1.99	1.29
YBR096W	YBR096W	-0.82	0.00760139	-0.09	0.236819	0.75939	2.13	1.31
YPL224C	MMT2	-0.56	0.00766917	0.15	0.156745	0.426132	-0.09	-0.65
YBR293W	VBA2	-0.76	0.00772992	1.87	0.181773	5.63e-24	-0.27	-1.03
YFL004W	VTC2	-0.61	0.00784671	-0.57	0.145073	0.000182	0.73	0.12
YBR009C	HHF1	0.69	0.00789475	-1.07	0.134428	5.39e-15	0.16	0.85
YNR055C	HOL1	0.75	0.00791761	0.23	0.1749	0.251202	-0.14	0.61
YDR047W	HEM12	0.6	0.00791761	-0.89	0.153544	1.97e-08	0.03	0.63
YBR038W	CHS2	0.5	0.00791761	0.11	0.155025	0.56919	1.63	2.12
YMR247C	RKR1	-0.82	0.00794348	0.04	0.223009	0.876536	2.51	1.69
YLR344W	RPL26A	0.83	0.00801089	-3.47	0.147252	5.19e-121	0.13	0.96
YLR399C	BDF1	-0.59	0.0080163	-0.01	0.143607	0.959442	-1.4	-1.99
YIL015W	BAR1	-0.76	0.00815066	-0.71	0.187867	0.000314	1	0.24
YPL029W	SUV3	0.81	0.00818034	-2.52	0.17549	1.16e-45	-0.4	0.4
YDR190C	RVB1	0.48	0.00819719	-1.59	0.148316	6.56e-26	0.14	0.62
YDL206W	YDL206W	-0.74	0.00829212	0.94	0.163109	2.2e-08	-0.65	-1.4
YPL112C	PEX25	-0.57	0.00829212	-0.21	0.162981	0.275718	0.84	0.27
YDL030W	PRP9	-0.68	0.00834823	0.23	0.167164	0.23846	-0.47	-1.15
YDR304C	CPR5	0.65	0.00835832	-0.51	0.141979	0.000745	-0.4	0.25
YNL159C	ASI2	-0.6	0.008451	2.02	0.151837	2.38e-39	0.42	-0.18
YPR032W	SRO7	0.57	0.00850309	0.08	0.172062	0.710244	1.23	1.8
YPL225W	YPL225W	0.53	0.00851786	-0.09	0.14969	0.635632	-0.42	0.11
YLL045C	RPL8B	0.76	0.00859789	-4.83	0.147381	5.22e-234	-0.23	0.53
YLR138W	NHA1	-0.65	0.00863139	0	0.144582	0.995656	-1	-1.64
YJR130C	STR2	-0.65	0.00864611	1.47	0.169597	1.64e-17	-0.46	-1.11
YFL037W	TUB2	0.47	0.00879798	-1.36	0.133455	1.75e-23	0.85	1.32
YLR452C	SST2	-1.14	0.00881997	-0.2	0.218627	0.442328	-0.11	-1.26
YPL125W	KAP120	-0.51	0.00897919	-0.37	0.155112	0.0295714	1.68	1.18
YJR019C	TES1	0.63	0.00902133	-0.46	0.150769	0.00413087	0.04	0.66
YIL009C-A	EST3	-1.13	0.00915605	1.59	0.21415	3.81e-13	-0.77	-1.89
YJR134C	SGM1	-0.79	0.00922585	0.29	0.147679	0.0729514	-0.46	-1.25
YLR435W	TSR2	0.89	0.0092597	-4.25	0.210235	1.04e-89	-0.14	0.75
YOR267C	HRK1	0.56	0.0092597	0.46	0.151882	0.00459456	0.02	0.58
YER134C	YER134C	-0.54	0.00928423	0.42	0.154129	0.0112892	-0.33	-0.87
YNL004W	HRB1	-0.62	0.009301	-0.94	0.155423	4.15e-09	-1.27	-1.89
YKR007W	MEH1	0.79	0.00942508	-0.83	0.149124	8.33e-08	-2.1	-1.31
YDR127W	ARO1	-0.97	0.00951175	-0.48	0.201498	0.0279365	2.92	1.95
YDL109C	YDL109C	-0.97	0.00951847	1.01	0.185253	1.47e-07	-1.85	-2.81
YDR529C	QCR7	0.97	0.00951847	-1.16	0.155555	3.28e-13	-0.96	0.01
YER046W	SPO73	-1.04	0.00951847	1.67	0.241161	1.42e-11	-0.15	-1.18
YER070W	RNR1	0.55	0.00953244	-1.66	0.152199	5.55e-27	2.8	3.35
YLR148W	PEP3	0.71	0.00972396	-0.28	0.160902	0.113538	1.09	1.81
YHR115C	DMA1	-0.46	0.00972396	0.67	0.140587	5.33e-06	-0.56	-1.02
YNL049C	SFB2	-0.62	0.00980532	-0.07	0.165277	0.72383	0.17	-0.45
YER022W	SRB4	-0.57	0.00993447	0.47	0.151302	0.00338658	0.19	-0.38
YBL060W	YEL1	-0.58	0.00995001	0.63	0.150309	6.27e-05	-0.66	-1.24
YCR037C	PHO87	0.84	0.00995001	-2.11	0.18471	2.31e-29	0.27	1.11
YIR037W	HYR1	0.69	0.00999936	-0.01	0.156212	0.944021	1.04	1.73
YKL211C	TRP3	-0.7	0.0100022	0.38	0.193777	0.0717464	1.28	0.58
YLR060W	FRS1	0.45	0.0100534	-2.97	0.137201	1.87e-102	0.56	1.01
YBR264C	YPT10	-0.83	0.0100771	1.16	0.16943	2.5e-11	-0.63	-1.46
YNL130C	CPT1	-0.66	0.0101131	0.23	0.170631	0.235306	1.49	0.83
YNL181W	PBR1	0.47	0.0101227	-1.08	0.144073	2.27e-13	-0.34	0.13
YMR117C	SPC24	-0.8	0.0102096	1.29	0.164794	1.66e-14	-0.79	-1.59
YDR400W	URH1	-0.63	0.0102549	-0.96	0.176816	1.7e-07	0.67	0.04
YLR204W	QRI5	0.72	0.010386	-2.23	0.153013	3.24e-47	-2.35	-1.63
YLL004W	ORC3	0.61	0.0104346	-0.79	0.187062	4.89e-05	0.18	0.79
YLR380W	CSR1	0.54	0.0104346	-0.05	0.147779	0.812659	0.16	0.7
YER150W	SPI1	0.74	0.0104346	2.99	0.155876	7.22e-81	-0.07	0.67
YGL136C	MRM2	-0.68	0.0104346	0.51	0.167332	0.00425662	-1.27	-1.95
YER142C	MAG1	-0.66	0.0104586	0.96	0.160447	5.79e-09	-0.05	-0.71
YLR117C	CLF1	-0.52	0.0104832	0.42	0.147736	0.00840415	-0.41	-0.94
YPL267W	ACM1	0.66	0.0105176	0.22	0.175375	0.270183	-0.34	0.32
YJL052W	TDH1	-0.54	0.0105358	0.23	0.139146	0.137233	4.24	3.7
YHL007C	STE20	0.6	0.0105875	-1.57	0.147469	8.35e-26	-0.05	0.55
YKL135C	APL2	-0.43	0.0106032	0.35	0.142949	0.0240145	0.74	0.31
YJL200C	ACO2	-0.92	0.0106659	-2.1	0.192696	8.77e-27	0.71	-0.21
YLR457C	NBP1	-0.81	0.01072	1.09	0.159961	2.88e-11	-2.25	-3.06
YHR199C-A	NBL1	-1.1	0.01072	2.37	0.211712	2.34e-28	-1.61	-2.72
YIL089W	YIL089W	-0.99	0.010727	1.45	0.281284	6.46e-07	0.79	-0.2
YOR040W	GLO4	-0.64	0.0107491	1.47	0.159301	1.58e-19	-0.52	-1.16
YDR191W	HST4	0.89	0.0107763	-0.14	0.302663	0.711113	0.75	1.64
YML092C	PRE8	0.5	0.0107902	-0.86	0.147204	1.35e-08	-0.2	0.3
YBL099W	ATP1	0.53	0.0110105	-2.32	0.138293	3.19e-62	1.35	1.88
YJR105W	ADO1	-0.42	0.0110282	-0.89	0.133749	8.34e-11	0.81	0.4
YOR097C	YOR097C	-0.71	0.0110605	0.63	0.167546	0.000376	-1.9	-2.61
YLR336C	SGD1	-0.73	0.0110752	-1.4	0.172442	1.68e-15	-0.19	-0.92
YCL011C	GBP2	-0.73	0.0111061	-0.16	0.130956	0.294531	-2.04	-2.78
YDR125C	ECM18	-0.88	0.0111287	1.2	0.185522	3.07e-10	-0.34	-1.22
YHR033W	YHR033W	-0.6	0.0111475	0.68	0.130811	4.37e-07	0.33	-0.27
YJL019W	MPS3	-0.52	0.0111497	0.46	0.151382	0.00465512	-0.13	-0.65
YDR524C	AGE1	0.54	0.0111497	-0.35	0.173889	0.0637163	0.22	0.77
YPR127W	YPR127W	0.68	0.0111591	2.11	0.144264	1.83e-47	-0.05	0.62
YDR369C	XRS2	-0.72	0.0111591	0.76	0.170719	2.08e-05	0.22	-0.5
YGL037C	PNC1	0.67	0.0114461	1.71	0.176	1.14e-21	0.14	0.8
YMR152W	YIM1	0.47	0.0114482	0.59	0.160237	0.000433	1.13	1.6
YCR020C-A	MAK31	-0.94	0.0114734	0.56	0.256598	0.0465417	0.94	0
YGL140C	YGL140C	-0.59	0.0116631	0.34	0.155421	0.0421357	0.34	-0.25
YMR287C	DSS1	-0.73	0.011691	-1.35	0.171431	1.41e-14	0.5	-0.24
YLR411W	CTR3	-2.49	0.0117263	-4.33	0.473488	2.9e-19	1.69	-0.8
YHR087W	RTC3	0.82	0.0117347	4.31	0.191205	4e-111	-1.82	-1.01
YOR362C	PRE10	0.57	0.0117549	-0.13	0.149542	0.468384	0.17	0.74
YML087C	AIM33	0.73	0.0118147	-3.46	0.176083	1.52e-84	0.3	1.03
YBL054W	TOD6	-1.4	0.0118696	-3.19	0.254685	5.24e-35	-0.43	-1.83
YHR139C	SPS100	1.71	0.0118716	3.12	0.342801	4.54e-19	-1.62	0.09
YER056C-A	RPL34A	0.78	0.0118749	-4.65	0.152315	3.57e-203	-0.79	-0.01
YGR189C	CRH1	0.56	0.0119388	-0.52	0.143113	0.000522	1.91	2.47
YDL065C	PEX19	0.54	0.0119419	-0.46	0.149977	0.00425659	-0.96	-0.42
YER096W	SHC1	0.74	0.0119741	3.05	0.194485	3.36e-54	-0.81	-0.07
YMR067C	UBX4	0.59	0.0120892	-0.25	0.159243	0.164899	0.5	1.09
YBR104W	YMC2	-1.08	0.0121386	0.07	0.221595	0.817455	-0.86	-1.95
YKL009W	MRT4	0.85	0.0121782	-4.76	0.206077	1.33e-116	-0.14	0.71
YHR034C	PIH1	-0.6	0.0122857	1.38	0.146698	2.03e-20	-0.82	-1.42
YPR058W	YMC1	-0.7	0.0123044	0.01	0.161983	0.950797	-0.41	-1.11
YIL108W	YIL108W	-0.52	0.0124984	1.29	0.162018	5.86e-15	2.03	1.51
YKL092C	BUD2	-0.57	0.0124984	-0.24	0.176308	0.243073	0.83	0.27
YOR148C	SPP2	-0.89	0.0125621	1.06	0.188043	4.88e-08	-1.04	-1.93
YER067W	RGI1	0.77	0.012582	0.97	0.200126	2.76e-06	-0.03	0.74
YGL075C	MPS2	-0.76	0.0125982	1.53	0.20637	5.36e-13	0.3	-0.46
YGR280C	PXR1	-1.17	0.0126135	-2.7	0.216531	7.77e-35	-2.03	-3.2
YOL053W	AIM39	-0.62	0.0126366	-0.52	0.149654	0.00105665	-0.78	-1.4
YER075C	PTP3	0.46	0.0126936	0.29	0.155509	0.0909146	1.14	1.61
YBR062C	YBR062C	0.63	0.0127069	0.15	0.177072	0.49915	-0.05	0.58
YKR090W	PXL1	0.58	0.0127847	-0.91	0.168844	2.09e-07	0.24	0.82
YMR029C	FAR8	-0.45	0.012808	0.76	0.140165	1.69e-07	-0.03	-0.48
YOL152W	FRE7	-2.12	0.012808	-6.16	0.551864	4.03e-28	2.86	0.74
YKL138C-A	HSK3	0.73	0.012808	-0.14	0.18945	0.550859	-1.52	-0.78
YDR533C	HSP31	-0.72	0.012808	1.07	0.155739	2.11e-11	-0.62	-1.34
YNR053C	NOG2	0.82	0.0129874	-4.96	0.190608	1.1e-147	-0.21	0.62
YEL006W	YEA6	-0.73	0.0131554	0.69	0.184356	0.000397	-0.12	-0.85
YGR256W	GND2	-0.65	0.0131698	4.96	0.153777	1.34e-226	0.94	0.29
YMR094W	CTF13	-0.95	0.0131698	0.52	0.220811	0.0306639	-0.54	-1.48
YHR037W	PUT2	0.47	0.0135385	-2.58	0.13197	4.48e-84	0.49	0.96
YIL092W	YIL092W	-0.84	0.0136509	0.5	0.189247	0.0140038	-1.03	-1.87
YGR211W	ZPR1	0.66	0.0136509	0.04	0.180314	0.853447	0.32	0.98
YNL126W	SPC98	0.56	0.0138321	-0.17	0.166603	0.386886	0.58	1.15
YCR016W	YCR016W	-0.87	0.0138569	-1.59	0.190293	2.98e-16	-1.22	-2.09
YGR109C	CLB6	1.07	0.0139906	-1.78	0.345491	6.36e-07	1.23	2.3
YIL162W	SUC2	-0.94	0.0141524	-0.2	0.188382	0.370188	3.14	2.21
YDL227C	HO	-1.34	0.0141682	-5.77	0.217037	7.61e-154	0.2	-1.14
YHL014C	YLF2	-0.73	0.0141845	-1.73	0.156612	1.23e-27	-0.48	-1.21
YDR169C	STB3	0.52	0.0142303	0.33	0.151907	0.0473771	0.29	0.81
YGR282C	BGL2	0.57	0.0143536	-0.74	0.144433	7.14e-07	1.27	1.84
YLR069C	MEF1	0.89	0.014439	-4.29	0.171718	2.13e-136	-0.02	0.87
YGR209C	TRX2	0.74	0.0147177	0.3	0.196648	0.17093	1.94	2.68
YBR015C	MNN2	-0.41	0.0148064	-0.63	0.139095	1.54e-05	0.41	0
YDR406W	PDR15	-0.9	0.0148466	1.55	0.15273	1.99e-23	0.56	-0.34
YOR316C	COT1	-0.54	0.0148492	0.09	0.150963	0.646452	0.81	0.27
YOL013C	HRD1	0.48	0.0148563	0.44	0.143756	0.00396579	-0.35	0.14
YHR132W-A	IGO2	0.5	0.014867	0.27	0.152174	0.106152	-1.03	-0.53
YBL076C	ILS1	-0.74	0.014867	-1.67	0.178605	4.7e-20	1.61	0.88
YMR064W	AEP1	-0.6	0.014913	-1.08	0.149626	2.11e-12	-0.63	-1.24
YGL016W	KAP122	-0.57	0.0149383	-1.01	0.200324	1.15e-06	2.22	1.65
YNL169C	PSD1	-0.49	0.0149514	0.17	0.138556	0.289421	-0.98	-1.47
YPL037C	EGD1	0.71	0.0149579	-1.58	0.152773	2.13e-24	0.23	0.94
YBR188C	NTC20	-0.69	0.0149579	0.28	0.177529	0.166234	-1.01	-1.7
YCL024W	KCC4	0.67	0.0153026	-1.59	0.163426	1.15e-21	-0.43	0.24
YDL101C	DUN1	-0.49	0.0153563	0.61	0.15202	0.000143	0.05	-0.44
YIL023C	YKE4	-0.66	0.0153563	0.67	0.162248	7.81e-05	0.17	-0.49
YDR425W	SNX41	0.48	0.0153563	0.98	0.16615	1.22e-08	0.86	1.34
YBR230C	OM14	0.76	0.0154102	-0.26	0.158833	0.136985	0.5	1.26
YLR206W	ENT2	-0.58	0.0155364	1.26	0.136982	2.07e-19	-1.14	-1.73
YPL127C	HHO1	0.65	0.0156059	-0.5	0.157519	0.00275023	0.48	1.13
YPL008W	CHL1	0.62	0.0156092	-0.48	0.172583	0.00898108	-0.26	0.35
YCR094W	CDC50	-0.56	0.0156092	-0.43	0.171724	0.0206258	0.54	-0.02
YOR201C	MRM1	-0.73	0.0156092	-1.37	0.156462	7.39e-18	-1.39	-2.12
YBR103W	SIF2	-0.44	0.0156321	0.86	0.147886	1.49e-08	0.09	-0.35
YOR073W	SGO1	0.66	0.0156321	-0.22	0.169498	0.270256	-1.12	-0.45
YJR069C	HAM1	0.61	0.0156321	-1.49	0.158065	1.85e-20	-0.73	-0.12
YMR260C	TIF11	0.54	0.0156902	-3.16	0.135814	1.49e-118	-1.62	-1.08
YHR056C	RSC30	-0.62	0.0157093	0.13	0.18576	0.575569	2.64	2.03
YOR100C	CRC1	-0.83	0.0157529	0.47	0.222713	0.054684	0.69	-0.15
YOR130C	ORT1	-0.86	0.0157588	1.54	0.227006	3.78e-11	-0.11	-0.97
YBR121C	GRS1	0.45	0.0158269	-3.44	0.139879	3.27e-132	0.96	1.41
YOR126C	IAH1	-0.61	0.0158459	0.57	0.169187	0.00138554	0.14	-0.46
YMR274C	RCE1	0.82	0.0159671	-0.66	0.309714	0.0522153	1.54	2.36
YDR251W	PAM1	-0.51	0.0159859	0.68	0.145529	7.51e-06	0.84	0.33
YER112W	LSM4	0.64	0.0159859	-1.15	0.158485	1.3e-12	0.09	0.74
YLR052W	IES3	0.6	0.0159859	-0.27	0.152117	0.117889	-1.19	-0.58
YPL078C	ATP4	0.58	0.0159859	-1.73	0.156371	1.44e-27	-0.04	0.54
YLR108C	YLR108C	-0.67	0.0159859	2.98	0.177552	7.22e-62	-0.14	-0.82
YMR154C	RIM13	-0.68	0.0160434	0.85	0.210547	0.000126	0.74	0.06
YAL019W	FUN30	-0.76	0.0162377	-1.34	0.1922	9.31e-12	0.32	-0.45
YDR419W	RAD30	-0.52	0.01625	0.36	0.148907	0.0239302	-0.93	-1.45
YHR043C	DOG2	-0.59	0.0162646	0.35	0.161016	0.048751	0.05	-0.55
YBL006C	LDB7	-0.66	0.0162975	0.78	0.152792	9.18e-07	-1.46	-2.12
YKL152C	GPM1	0.69	0.0162975	-0.46	0.18982	0.0245285	0.74	1.43
YHR137W	ARO9	-0.74	0.0162975	-4.06	0.188834	3.36e-101	1.3	0.56
YDR373W	FRQ1	0.61	0.0163638	-0.25	0.160799	0.161584	0.56	1.17
YLR312C	ATG39	0.58	0.016375	2.2	0.151731	1.75e-46	-0.13	0.45
YFR002W	NIC96	0.46	0.016375	-1.25	0.143434	1.23e-17	0.31	0.77
YDR384C	ATO3	0.94	0.0165548	-1.72	0.17947	5.21e-21	1.15	2.09
YNL225C	CNM67	-0.52	0.0165548	0.36	0.158661	0.0399533	0.23	-0.29
YML102W	CAC2	-0.56	0.0167474	0.76	0.146434	5.05e-07	-1.06	-1.62
YPL075W	GCR1	-0.68	0.0167514	0.81	0.148453	1.4e-07	-1.01	-1.69
YOR357C	SNX3	-0.78	0.0167967	0.89	0.165631	2.27e-07	-0.67	-1.45
YNL332W	THI12	-0.84	0.0168141	0.89	0.221839	0.000122	0.8	-0.04
YKL217W	JEN1	0.7	0.0168141	-3.16	0.162726	8.51e-83	0.89	1.6
YLR224W	UCC1	-0.74	0.0168179	0.31	0.178301	0.121531	-0.98	-1.71
YJL121C	RPE1	0.71	0.0169778	-1.57	0.153108	8.11e-24	0.97	1.69
YPL011C	TAF3	-0.52	0.017023	0.48	0.157581	0.00470829	-0.53	-1.04
YML005W	TRM12	-0.58	0.0170407	0.16	0.177666	0.462851	-0.05	-0.63
YBL067C	UBP13	0.51	0.0171509	-1.04	0.155287	8.68e-11	0	0.51
YER149C	PEA2	-0.55	0.0171639	0.26	0.16815	0.17926	0.43	-0.12
YOL110W	SHR5	0.76	0.0171639	0.69	0.169493	0.000102	-1.7	-0.94
YAR042W	SWH1	0.63	0.0171734	-0.28	0.152906	0.0990847	-0.09	0.54
YBR049C	REB1	0.63	0.0172529	-0.89	0.142018	1.14e-09	0.5	1.13
YDR221W	GTB1	-0.48	0.0172529	0.92	0.147569	1.72e-09	0.46	-0.02
YML081C-A	ATP18	0.92	0.0172929	-1.91	0.136884	4.83e-43	0.19	1.11
YFL013C	IES1	0.48	0.0172979	0.06	0.135288	0.730571	-0.99	-0.51
YBL040C	ERD2	-0.55	0.0172979	-0.19	0.172956	0.359161	0.38	-0.17
YLR383W	SMC6	-0.96	0.0173807	-0.07	0.225405	0.809931	-0.33	-1.29
YNL186W	UBP10	0.48	0.017511	-0.54	0.14706	0.000513	-0.64	-0.16
YPL109C	YPL109C	0.59	0.0176408	0.16	0.160056	0.408596	0.53	1.12
YIL071C	PCI8	-0.63	0.0177196	1.75	0.158084	7.99e-28	-1.67	-2.29
YEL030W	ECM10	0.63	0.0177941	1.72	0.142753	1.92e-32	-3.35	-2.72
YMR295C	YMR295C	0.6	0.0177941	-0.3	0.137107	0.0465988	-1.19	-0.59
YOR101W	RAS1	-1.02	0.0177941	-1.74	0.250523	1.44e-11	0.55	-0.47
YPL244C	HUT1	-0.81	0.0178139	-1.35	0.174111	3.11e-14	-0.59	-1.4
YFR051C	RET2	0.42	0.0178197	-1.29	0.14153	5.2e-19	0.71	1.12
YGR186W	TFG1	-0.54	0.0178626	0.58	0.137034	5.68e-05	-0.58	-1.12
YHR200W	RPN10	0.51	0.0178912	-0.62	0.154769	0.000133	-0.5	0.01
YIL036W	CST6	-0.49	0.0179351	1.08	0.144114	2.37e-13	-0.18	-0.67
YPR120C	CLB5	-0.71	0.0179351	0.08	0.161182	0.693792	-0.77	-1.48
YKL032C	IXR1	0.52	0.0179441	-0.53	0.164448	0.00259485	0.15	0.67
YFL049W	SWP82	-0.53	0.0179441	0.62	0.157218	0.00018	-0.16	-0.69
YPL217C	BMS1	-0.85	0.0180054	-2.69	0.196339	1.12e-41	-0.04	-0.89
YJL197W	UBP12	-0.56	0.0180637	-0.94	0.160282	1.25e-08	0.2	-0.36
YJL100W	LSB6	-0.54	0.0180942	1.52	0.141719	3.92e-26	-0.62	-1.15
YNL206C	RTT106	-0.57	0.0181433	-0.24	0.140881	0.134385	-1.02	-1.58
YKR087C	OMA1	0.55	0.0182604	-0.11	0.17041	0.619585	0.28	0.83
YOL031C	SIL1	0.59	0.0182648	-1.14	0.173809	1.87e-10	0.14	0.73
YGL105W	ARC1	0.44	0.0184784	-2.28	0.136117	1.05e-61	0.15	0.59
YOL082W	ATG19	0.58	0.018557	1.36	0.159437	4.94e-17	-0.01	0.57
YNR018W	RCF2	0.65	0.0185608	-1.38	0.14796	6.83e-20	-1.5	-0.86
YDR196C	CAB5	-0.6	0.0187242	1.31	0.155821	1.46e-16	-0.61	-1.21
YKL098W	MTC2	-0.62	0.0187371	1.09	0.14938	1.18e-12	-2.46	-3.08
YMR030W	RSF1	-0.63	0.0187525	2.44	0.171421	7.82e-45	0.11	-0.52
YDL069C	CBS1	0.85	0.0189446	-0.55	0.243834	0.0387967	0.42	1.27
YDR459C	PFA5	-0.75	0.0189588	0.85	0.17604	3.06e-06	-1.3	-2.05
YLR022C	SDO1	-0.77	0.0190051	0.01	0.148966	0.946099	-1.51	-2.28
YGR124W	ASN2	0.55	0.019008	-2.83	0.15388	3.41e-74	1.14	1.7
YCL016C	DCC1	-0.6	0.0190244	0.51	0.172629	0.0055316	-0.13	-0.73
YNL316C	PHA2	-0.65	0.0190244	0.71	0.191758	0.000401	0.42	-0.23
YNL029C	KTR5	-0.71	0.0190244	0.11	0.169793	0.608552	-1.35	-2.06
YER080W	AIM9	0.59	0.0191097	-1.29	0.134917	4.64e-21	-0.1	0.49
YLR145W	RMP1	-0.74	0.0192046	0.09	0.185733	0.712524	-0.93	-1.67
YPR108W	RPN7	0.4	0.0193675	-0.65	0.138288	6.46e-06	-0.14	0.26
YDR415C	YDR415C	0.57	0.0194371	-0.38	0.17193	0.0437098	0.43	1.01
YLR265C	NEJ1	-0.7	0.0194371	0.89	0.172347	5.74e-07	-0.57	-1.26
YNL039W	BDP1	0.44	0.0194474	0.03	0.133878	0.852784	-2.18	-1.74
YHR058C	MED6	-0.63	0.0195123	0.72	0.177737	0.000115	0.05	-0.58
YNL083W	SAL1	-0.57	0.0196934	-0.13	0.156556	0.50216	-0.37	-0.93
YKL117W	SBA1	0.55	0.0197903	-0.96	0.1467	2.18e-10	-0.95	-0.4
YMR024W	MRPL3	0.8	0.0198012	-3.71	0.207151	1.51e-70	0.7	1.5
YCR034W	ELO2	0.85	0.019943	-4	0.248509	4.57e-57	3.48	4.33
YOL060C	MAM3	-0.39	0.019943	0.82	0.144015	3.42e-08	1.04	0.65
YLR340W	RPP0	0.56	0.0203726	-5.41	0.139632	0	0.74	1.3
YDR479C	PEX29	-0.52	0.0204386	1.06	0.147087	1.73e-12	-0.29	-0.8
YML052W	SUR7	0.7	0.0205105	-0.63	0.169511	0.000392	0.71	1.41
YMR269W	TMA23	-1.36	0.0205191	-1.67	0.18787	2.98e-18	-2.95	-4.31
YIL083C	CAB2	0.42	0.0205193	-0.95	0.140289	4.67e-11	0.14	0.56
YFL017C	GNA1	-0.84	0.0205852	0.47	0.167152	0.0089643	-0.68	-1.52
YEL020W-A	TIM9	0.67	0.0206247	-2.76	0.173216	7.38e-56	0.73	1.4
YIL044C	AGE2	-0.56	0.0206802	0.16	0.162756	0.406476	0.34	-0.22
YOR275C	RIM20	-0.54	0.0206802	0.86	0.141106	2.75e-09	-0.57	-1.11
YPR158W	CUR1	-0.76	0.0207054	2.77	0.186034	3.75e-49	-1.35	-2.11
YBL037W	APL3	0.44	0.0207054	-0.99	0.152965	3.04e-10	0.89	1.33
YLR386W	VAC14	-0.46	0.0207118	0.52	0.14825	0.000877	0.54	0.09
YML001W	YPT7	0.68	0.020794	-0.68	0.181376	0.000363	0.86	1.54
YPL009C	RQC2	-0.54	0.0208555	-0.59	0.134576	2.91e-05	-0.53	-1.07
YGR038W	ORM1	0.72	0.0209463	-1.17	0.17738	1.21e-10	0.58	1.3
YLR056W	ERG3	0.77	0.0209803	-1.34	0.175452	1.03e-13	0.97	1.74
YFL058W	THI5	-0.89	0.0211915	0.93	0.293343	0.00273522	1.77	0.88
YGL210W	YPT32	0.48	0.0211923	-0.73	0.152141	4.38e-06	-0.49	-0.01
YOL080C	REX4	0.93	0.0211923	-3.14	0.260796	1.41e-32	-0.18	0.74
YER004W	FMP52	0.49	0.0211923	-0.3	0.137842	0.0437194	-0.19	0.3
YML082W	YML082W	0.66	0.0211923	-2.07	0.167495	4.74e-34	-0.99	-0.33
YJL011C	RPC17	0.95	0.0212594	-2.28	0.205436	9.4e-28	-0.85	0.09
YML016C	PPZ1	0.6	0.0212797	-1.09	0.155106	7.44e-12	-0.04	0.56
YHR205W	SCH9	0.43	0.0212797	-0.18	0.156417	0.336204	1.86	2.29
YBR035C	PDX3	0.52	0.021313	0.61	0.153268	0.000168	0.07	0.59
YMR188C	MRPS17	-0.63	0.0213413	-2.48	0.15357	1.11e-57	-0.29	-0.92
YOR372C	NDD1	0.47	0.0213413	0.79	0.149195	3.54e-07	0.37	0.83
YOR113W	AZF1	0.57	0.0213651	0.51	0.184432	0.0104764	1.92	2.49
YLR033W	RSC58	-0.49	0.0214235	-0.41	0.156013	0.0148424	0.43	-0.06
YMR099C	YMR099C	0.44	0.0214235	-0.75	0.145015	6.55e-07	1.43	1.87
YCR065W	HCM1	0.53	0.0218189	0.61	0.191872	0.00266702	1.2	1.72
YKL179C	COY1	-0.51	0.0220952	0.4	0.148745	0.0118948	-0.26	-0.77
YPR029C	APL4	-0.43	0.0220952	-0.15	0.149448	0.392075	0.58	0.15
YKL192C	ACP1	0.6	0.0220952	-1.97	0.145012	5.99e-41	-0.34	0.26
YBR059C	AKL1	-0.53	0.0221602	0.89	0.148465	5.13e-09	0.18	-0.35
YDR207C	UME6	0.55	0.0221602	-0.69	0.164159	5.95e-05	-0.38	0.17
YGL220W	BOL2	-0.76	0.0221602	-0.42	0.1442	0.00628884	-2.73	-3.49
YNL314W	DAL82	-0.65	0.0221892	1.27	0.161145	1.22e-14	-1.43	-2.08
YOL100W	PKH2	0.46	0.0221892	0.09	0.141625	0.62327	-0.68	-0.22
YOR244W	ESA1	-0.51	0.0222587	0.11	0.152606	0.551437	-0.17	-0.68
YDR159W	SAC3	-0.69	0.0222587	-0.23	0.157434	0.20618	0.03	-0.66
YML068W	ITT1	0.69	0.0224127	0.93	0.176393	3.84e-07	-1.73	-1.03
YOR026W	BUB3	-0.72	0.0224953	0.66	0.207125	0.0026081	0.1	-0.62
YHR060W	VMA22	-0.56	0.0227125	-0.33	0.149634	0.0412954	-1.71	-2.27
YOR023C	AHC1	0.48	0.0230043	0.21	0.14893	0.210304	-0.07	0.41
YMR108W	ILV2	0.55	0.0230043	-1.06	0.134476	1.29e-14	0.79	1.34
YIR002C	MPH1	-0.64	0.0230043	0.41	0.152419	0.0120829	-0.79	-1.42
YJL168C	SET2	-0.58	0.0230043	-0.35	0.155745	0.0401827	-1.46	-2.04
YNL237W	YTP1	-0.7	0.0230212	1.42	0.181391	2.4e-14	1.55	0.85
YLR368W	MDM30	-0.6	0.0230212	0.69	0.166144	7.76e-05	-0.35	-0.95
YDR322W	MRPL35	0.65	0.0230699	-3.61	0.183469	7e-85	0.38	1.03
YFL062W	COS4	0.58	0.0231903	0.26	0.302158	0.476292	4.35	4.94
YPR128C	ANT1	0.42	0.0231933	-0.43	0.165619	0.0163697	1.21	1.63
YLR284C	ECI1	-0.66	0.0231937	0.96	0.184439	5.37e-07	0.07	-0.59
YJR144W	MGM101	0.44	0.0233262	-1.57	0.142346	1.3e-27	-1.1	-0.66
YDR040C	ENA1	-0.82	0.0233576	1.07	0.278188	0.000268	6	5.18
YDR256C	CTA1	0.79	0.0233936	0.19	0.21414	0.45125	1.36	2.15
YKL005C	BYE1	-0.53	0.0234809	1.64	0.138926	1.97e-31	-1.53	-2.06
YBR114W	RAD16	-0.87	0.0235024	0.78	0.206701	0.000316	-0.6	-1.46
YBR008C	FLR1	-1.44	0.0235752	1.47	0.206979	3.79e-12	-0.48	-1.91
YNR065C	YNR065C	-0.63	0.0235895	0.27	0.196232	0.238627	0.64	0.01
YDR197W	CBS2	0.52	0.0236248	-1.19	0.167638	4.65e-12	-0.19	0.33
YDL084W	SUB2	-0.35	0.0236364	-1.37	0.131932	1.75e-24	0.27	-0.08
YNR015W	SMM1	0.66	0.0236397	-2.08	0.179421	3.55e-30	-1.09	-0.43
YFL042C	LAM5	-0.43	0.0237701	1.26	0.142569	5.42e-18	-1.19	-1.62
YMR040W	YET2	-1.07	0.023997	1.63	0.221081	6.06e-13	-0.47	-1.55
YBR118W	TEF2	-0.45	0.0240557	-2.35	0.156074	3.24e-50	4.7	4.25
YBL087C	RPL23A	0.85	0.0241221	-4.84	0.163922	1.03e-189	1.1	1.95
YLR216C	CPR6	0.54	0.0241235	0.61	0.151637	0.000121	0.92	1.46
YOR092W	ECM3	-0.51	0.0243219	0.56	0.150241	0.000432	1.15	0.64
YEL012W	UBC8	0.54	0.0243315	0.85	0.160889	3.04e-07	-0.58	-0.04
YER154W	OXA1	0.56	0.0243328	-2.35	0.161823	1.3e-46	-0.13	0.43
YBL049W	MOH1	0.66	0.0243328	2.47	0.193037	1.84e-36	0.22	0.89
YLR203C	MSS51	0.57	0.0243413	-2.74	0.164464	2.53e-61	0.11	0.68
YNL308C	KRI1	-0.77	0.0244574	-2.16	0.171395	1.2e-35	-1.59	-2.37
YMR303C	ADH2	0.97	0.0246589	-0.73	0.532121	0.231935	2.11	3.09
YMR077C	VPS20	-0.88	0.0248264	1.19	0.156263	1.1e-13	-1.25	-2.13
YML007W	YAP1	0.37	0.0248922	0.32	0.134526	0.0280367	-0.39	-0.02
YLR019W	PSR2	0.54	0.0248922	1.03	0.140453	7.92e-13	-1.59	-1.05
YDR135C	YCF1	-0.72	0.0249603	-0.71	0.177244	0.000137	1.58	0.86
YNL305C	BXI1	0.52	0.0249994	1.39	0.153159	6.3e-19	0.48	1.01
YOR140W	SFL1	0.63	0.0249994	-0.89	0.210178	5e-05	0.64	1.27
YGR197C	SNG1	-0.58	0.0249994	1.38	0.160555	4.18e-17	-0.19	-0.77
YMR283C	RIT1	-0.67	0.0249994	0.14	0.175715	0.514669	-0.45	-1.13
YMR114C	YMR114C	-0.53	0.0249994	2.36	0.146526	3.87e-57	-2.1	-2.63
YGR120C	COG2	-0.61	0.0251047	0.39	0.194097	0.0678546	0.32	-0.29
YEL059C-A	SOM1	-0.91	0.0253047	0.82	0.199216	7.69e-05	-1.56	-2.48
YML035C	AMD1	-0.46	0.0253486	-0.1	0.15591	0.592758	1.44	0.98
YGL078C	DBP3	0.8	0.0254231	-5.57	0.20034	2.46e-168	0.2	1
YOR296W	YOR296W	-0.66	0.0254805	-0.24	0.175482	0.243096	0.22	-0.44
YJL085W	EXO70	-0.57	0.0255255	-0.23	0.176402	0.266037	-0.12	-0.68
YHR127W	YHR127W	0.61	0.0255499	-0.75	0.165566	1.5e-05	-1.11	-0.5
YPL096W	PNG1	-0.42	0.0255499	0.91	0.138769	1.83e-10	-1.14	-1.57
YBR043C	QDR3	0.51	0.0256589	1.46	0.150077	1.27e-21	-1.66	-1.16
YOR229W	WTM2	0.59	0.025712	-0.5	0.182132	0.0104881	-0.3	0.28
YNR028W	CPR8	0.54	0.0258508	-1.48	0.162388	3.4e-19	-0.35	0.19
YJL115W	ASF1	-0.53	0.0260802	-0.39	0.141581	0.01009	-2.39	-2.92
YJR143C	PMT4	0.45	0.0261792	-2.7	0.173439	1.19e-53	2.39	2.84
YDR146C	SWI5	0.55	0.0261792	-0.04	0.164128	0.868773	-0.18	0.36
YGR244C	LSC2	0.39	0.0263398	-1.24	0.139989	2.75e-18	-0.23	0.16
YML057W	CMP2	-0.38	0.0264441	0.92	0.135927	3.57e-11	-0.1	-0.48
YDR295C	HDA2	0.44	0.026593	0.3	0.164984	0.100417	0.65	1.09
YNL138W-A	YSF3	-0.8	0.0266142	1.04	0.175377	9.53e-09	-1.9	-2.7
YML074C	FPR3	-0.39	0.0267319	-1.39	0.13176	3.33e-25	-1.16	-1.55
YML058W	SML1	0.52	0.0267482	0.63	0.145972	3.56e-05	0.39	0.91
YPR113W	PIS1	-0.69	0.0268665	-0.64	0.200764	0.00253422	1.04	0.34
YPL004C	LSP1	0.52	0.0269474	0.65	0.171878	0.000297	0.4	0.92
YOR150W	MRPL23	0.65	0.0269718	-2.31	0.16516	1.21e-43	0.58	1.24
YDL193W	NUS1	0.42	0.0269718	0.33	0.150693	0.0434756	-0.07	0.35
YPR144C	NOC4	-0.62	0.0270104	-2.7	0.19253	7.86e-44	1.01	0.39
YMR107W	SPG4	0.99	0.0270798	3.29	0.194995	7.45e-63	-1.1	-0.11
YNL059C	ARP5	-0.41	0.0270901	-0.16	0.141223	0.340932	-0.24	-0.65
YDR389W	SAC7	0.44	0.0271697	-0.06	0.155674	0.783458	0.01	0.45
YDL122W	UBP1	0.49	0.0272238	-1.95	0.139905	3.12e-43	-0.81	-0.32
YER140W	EMP65	-0.61	0.0273034	0.02	0.182481	0.948354	-0.14	-0.74
YIL077C	YIL077C	-0.5	0.0273034	1.26	0.143798	7.08e-18	-0.8	-1.3
YBR025C	OLA1	0.64	0.0274403	-1.53	0.181798	1.94e-16	0.46	1.11
YNL209W	SSB2	0.68	0.0275075	-6	0.146681	0	2.29	2.97
YGR030C	POP6	0.69	0.0275975	-0.51	0.195624	0.0145416	0.15	0.84
YOR075W	UFE1	-0.55	0.0276164	1.18	0.157211	2.79e-13	0.09	-0.46
YMR013C	SEC59	-0.59	0.027706	0.07	0.234334	0.830366	1.98	1.39
YGL222C	EDC1	0.6	0.0277208	2.07	0.17964	5.88e-30	0.17	0.77
YML012W	ERV25	-0.5	0.0279156	-0.47	0.145266	0.00252019	-1.11	-1.61
YML023C	NSE5	-0.62	0.0280633	0.01	0.167016	0.95423	-1.06	-1.68
YGL061C	DUO1	0.54	0.0280633	-0.7	0.164739	5.37e-05	-0.91	-0.37
YER042W	MXR1	0.5	0.0280633	2.6	0.165415	1.99e-54	1.34	1.83
YLR009W	RLP24	0.7	0.0280635	-4.21	0.177512	1.21e-122	-1.24	-0.53
YDL044C	MTF2	0.57	0.0280638	-1.85	0.164374	1.25e-28	-0.1	0.47
YER021W	RPN3	0.38	0.0281897	-0.14	0.144523	0.400239	0.7	1.08
YGL211W	NCS6	-0.86	0.028227	-0.92	0.170545	2.15e-07	-1	-1.86
YLR427W	MAG2	0.43	0.0284894	0.14	0.13943	0.39267	-1.14	-0.71
YNL032W	SIW14	-0.59	0.0285754	1.1	0.15615	6.16e-12	-1.21	-1.8
YNL263C	YIF1	0.47	0.0285758	-0.49	0.153712	0.00295002	0.6	1.08
YDR320C	SWA2	-0.46	0.0285758	0.73	0.154418	4.94e-06	0.19	-0.28
YDR282C	MRX10	-0.54	0.0288055	-0.03	0.156881	0.893141	-0.59	-1.12
YLR085C	ARP6	-0.5	0.0288055	0.97	0.150022	3.14e-10	-0.51	-1.01
YPL236C	ENV7	-0.58	0.0288207	1.62	0.18336	5.57e-18	0.49	-0.09
YGL153W	PEX14	-0.45	0.0288581	0.76	0.143464	2.88e-07	-1.52	-1.97
YIL052C	RPL34B	0.56	0.0288969	-4.14	0.139169	1.72e-192	-0.51	0.05
YIL004C	BET1	-0.53	0.0289295	-0.62	0.148923	7.87e-05	-1.92	-2.45
YNL064C	YDJ1	0.51	0.0290622	-0.19	0.157814	0.298157	0.62	1.14
YLR403W	SFP1	-0.48	0.0291586	0.65	0.174204	0.000404	1.66	1.18
YPR160W	GPH1	-0.62	0.0291768	1.37	0.185396	4.7e-13	1.79	1.17
YNL327W	EGT2	0.62	0.029461	-0.71	0.162585	2.66e-05	2.4	3.01
YDR397C	NCB2	-0.63	0.0295096	-1.02	0.158537	4.56e-10	-1.18	-1.8
YBR265W	TSC10	0.6	0.0295159	-0.65	0.177451	0.000487	0.05	0.64
YOR104W	PIN2	-0.53	0.0297625	1.54	0.168325	2.58e-19	0.57	0.04
YKL063C	YKL063C	-0.49	0.0297625	0.53	0.16761	0.00311707	0.72	0.22
YIL130W	ASG1	0.42	0.0297625	-0.28	0.162884	0.117873	0.57	0.99
YPL047W	SGF11	-0.73	0.0299414	2.29	0.171543	1.08e-39	-2.21	-2.94
YLR323C	CWC24	-0.73	0.0299586	0.91	0.178893	9.58e-07	-1.43	-2.16
YHR193C	EGD2	0.45	0.0299586	-2.09	0.136477	1.12e-51	0.09	0.54
YJL025W	RRN7	0.88	0.0299586	-0.64	0.249673	0.0182773	-0.76	0.12
YDR204W	COQ4	-0.45	0.0299655	1.86	0.148078	1.88e-35	-1.09	-1.54
YMR191W	SPG5	0.54	0.0299655	-0.15	0.142932	0.386886	-0.17	0.37
YDR435C	PPM1	-0.65	0.0299747	0.83	0.168517	2.41e-06	0.65	-0.01
YPL007C	TFC8	-0.5	0.0302267	0.38	0.181489	0.0568267	1.02	0.52
YBR150C	TBS1	0.48	0.0303218	-0.15	0.168448	0.460742	0.85	1.33
YPR026W	ATH1	0.61	0.0303218	0.95	0.178804	3.25e-07	0.57	1.18
YCL032W	STE50	-0.54	0.0303891	0.8	0.154074	4.59e-07	-0.62	-1.16
YGR222W	PET54	-0.52	0.0305863	0	0.169703	0.997873	0.18	-0.34
YGL248W	PDE1	-0.54	0.0306168	1.35	0.149667	1.13e-18	-1.1	-1.64
YER013W	PRP22	0.59	0.0306439	0	0.184169	0.991337	0.1	0.69
YEL060C	PRB1	0.61	0.0306439	1.74	0.183853	1.74e-20	2.07	2.68
YMR304W	UBP15	-0.64	0.0308696	1.33	0.165494	4.7e-15	1.87	1.23
YKR088C	TVP38	-0.51	0.0308696	0.61	0.159694	0.000261	0.58	0.07
YKL075C	YKL075C	-0.45	0.0309112	0.55	0.138135	0.000161	-1.31	-1.76
YLR241W	CSC1	-0.37	0.0310318	1.05	0.13962	2.26e-13	0.62	0.26
YNL195C	YNL195C	0.83	0.0310407	2.46	0.217001	6.75e-29	-0.49	0.34
YOR335C	ALA1	-0.56	0.0310813	-1.44	0.152208	1.35e-20	2.51	1.94
YBL002W	HTB2	0.66	0.0310813	-2.43	0.132042	2.32e-74	-0.74	-0.08
YFR008W	FAR7	-0.49	0.0311078	1.88	0.159702	4.16e-31	-0.34	-0.83
YLR246W	ERF2	-0.7	0.0312098	1.3	0.176481	7.07e-13	-0.84	-1.54
YJL138C	TIF2	-0.41	0.031379	-2.21	0.162131	3.11e-41	5.12	4.71
YLL007C	LMO1	0.52	0.031379	-0.18	0.200337	0.462518	0.79	1.31
YPL161C	BEM4	-0.47	0.0314949	0.23	0.15431	0.18582	-0.01	-0.48
YKL014C	URB1	-0.68	0.0315296	-2.36	0.20006	2.43e-31	1.83	1.15
YLR330W	CHS5	-0.47	0.0315326	0.34	0.137719	0.0210448	-0.56	-1.03
YOR271C	FSF1	0.64	0.0315326	-0.9	0.149506	6.02e-09	0.16	0.8
YDR073W	SNF11	-0.89	0.0315827	0.12	0.193515	0.614131	-2.5	-3.39
YKR024C	DBP7	0.53	0.0315827	-1.73	0.185509	4.43e-20	0.65	1.18
YMR157C	AIM36	-0.67	0.031644	-2.39	0.184552	1.62e-37	0.26	-0.42
YBR091C	TIM12	0.86	0.0316524	-2.29	0.224555	1.09e-23	-0.3	0.57
YMR299C	DYN3	-0.65	0.0317219	1.14	0.168712	5e-11	-1.02	-1.67
YBR279W	PAF1	-0.42	0.0317908	0.05	0.135817	0.794597	-1.59	-2.01
YDR312W	SSF2	-0.54	0.0319652	-1.15	0.166129	1.46e-11	-0.44	-0.98
YML002W	YML002W	-0.92	0.0322506	2.72	0.153446	6.18e-69	-2.93	-3.85
YOR153W	PDR5	-0.71	0.0323489	-1.63	0.194958	2.55e-16	2.98	2.27
YLR116W	MSL5	0.54	0.0324825	0.42	0.165102	0.0200036	-0.13	0.41
YDL205C	HEM3	-0.48	0.0325743	-1.53	0.148433	4.85e-24	-0.39	-0.87
YEL001C	IRC22	0.55	0.032578	-1.4	0.157223	2.18e-18	-0.07	0.48
YLR406C	RPL31B	0.74	0.032578	-4.86	0.17592	4.06e-166	-0.98	-0.23
YJR111C	PXP2	-0.74	0.0326902	0.57	0.200193	0.00807049	0.01	-0.73
YDL017W	CDC7	0.47	0.0327096	-0.12	0.161015	0.537889	-0.29	0.18
YAR035W	YAT1	0.83	0.0328151	0.95	0.22913	7.3e-05	1.01	1.84
YJR072C	NPA3	0.44	0.0328151	-1.58	0.147992	1e-25	-1.28	-0.83
YPL146C	NOP53	-0.61	0.0328151	-1.1	0.169154	2.83e-10	-0.93	-1.54
YER064C	VHR2	-0.69	0.0330189	-4.07	0.168513	2.58e-127	0.54	-0.15
YFR001W	LOC1	-0.59	0.0330859	-0.86	0.151743	4.16e-08	-1.9	-2.49
YDR408C	ADE8	-0.53	0.0331202	0.65	0.140874	9.75e-06	-1.03	-1.55
YJL213W	YJL213W	-0.66	0.0332503	-0.99	0.174769	4.59e-08	0.11	-0.55
YER104W	RTT105	-0.66	0.0333579	2.11	0.167159	1.62e-35	-0.93	-1.59
YKL164C	PIR1	0.59	0.0335877	0.42	0.170715	0.0229346	2.56	3.15
YMR156C	TPP1	-0.63	0.0336772	0.74	0.186918	0.000177	-0.32	-0.94
YHR050W	SMF2	0.58	0.033718	-0.29	0.141902	0.058913	-0.19	0.4
YBR088C	POL30	0.63	0.0337838	-1.83	0.205356	2.03e-18	2.11	2.74
YFL011W	HXT10	-1.46	0.033798	-0.81	0.557022	0.202467	3.61	2.15
YJL034W	KAR2	0.5	0.0338089	0.11	0.155003	0.553932	0.98	1.48
YAL046C	BOL3	0.64	0.0338089	-1.82	0.172065	2.5e-25	-0.89	-0.24
YJL070C	YJL070C	-0.46	0.0338133	1.2	0.163634	1.02e-12	1.15	0.69
YIL061C	SNP1	-0.61	0.0338726	0.16	0.168949	0.424587	-1.06	-1.67
YDL125C	HNT1	-0.63	0.0338726	0.3	0.149314	0.0669553	1.04	0.42
YCR024C	SLM5	0.57	0.0339593	-2.02	0.172465	8.29e-31	0.08	0.65
YDL160C	DHH1	-0.54	0.0339829	0.24	0.202922	0.304902	3.8	3.26
YGL045W	RIM8	-0.61	0.0339921	1.91	0.167491	2.17e-29	-0.57	-1.18
YEL019C	MMS21	0.7	0.0340981	0.36	0.274179	0.246793	0.71	1.41
YOL078W	AVO1	0.46	0.0342365	-0.23	0.157142	0.206589	-0.44	0.02
YDL117W	CYK3	0.5	0.0342365	-1.24	0.154509	4.26e-15	0.16	0.67
YAL014C	SYN8	0.6	0.0343869	0.24	0.183969	0.247402	-0.75	-0.15
YDR059C	UBC5	0.8	0.0344308	0.02	0.184559	0.945219	0.96	1.76
YDR261C	EXG2	-0.63	0.0344433	-0.51	0.153591	0.00166393	-0.84	-1.47
YDL120W	YFH1	0.56	0.0345283	-1.54	0.172849	2.49e-18	-0.2	0.36
YHR158C	KEL1	0.53	0.0345978	-0.29	0.143975	0.0724612	0.47	1
YHR006W	STP2	-0.49	0.0346418	1.98	0.159118	1.33e-34	0.06	-0.43
YAL005C	SSA1	0.51	0.0347181	0.7	0.153469	1.13e-05	2.28	2.78
YJL030W	MAD2	-0.54	0.0348534	0.88	0.164149	2.38e-07	-0.37	-0.91
YOL054W	PSH1	0.5	0.0349425	0.3	0.153143	0.0753146	-2.38	-1.88
YDL207W	GLE1	-0.53	0.0351099	0.06	0.144041	0.724524	-2.04	-2.57
YDR531W	CAB1	0.42	0.0351695	-0.36	0.157353	0.0364859	1.25	1.67
YOR202W	HIS3	-0.73	0.0352042	1.31	0.203432	4.47e-10	-0.69	-1.43
YBL068W	PRS4	0.74	0.0353776	-2.27	0.187677	6.11e-33	0.24	0.98
YKL065C	YET1	-0.44	0.0353803	1.27	0.151125	1.54e-16	-0.94	-1.38
YFL021W	GAT1	0.57	0.0356369	1.69	0.183524	1.34e-19	0.19	0.75
YGL159W	YGL159W	-0.55	0.0357665	0.15	0.192392	0.51301	0.73	0.19
YDL043C	PRP11	0.6	0.0357665	-0.69	0.232868	0.0053003	0.71	1.31
YDR323C	PEP7	-0.52	0.0357931	1.16	0.157223	5.92e-13	-1.22	-1.74
YKL103C	APE1	0.51	0.0358698	1.29	0.165117	2.43e-14	0.28	0.79
YGR240C	PFK1	-0.46	0.035998	-0.12	0.140786	0.460486	3.09	2.64
YJR074W	MOG1	-0.65	0.0361312	0.94	0.156844	5.84e-09	-1.93	-2.58
YJR117W	STE24	-0.44	0.0361901	0.53	0.14983	0.00085	1.87	1.43
YIL035C	CKA1	-0.44	0.0364622	-0.55	0.146737	0.000325	-0.08	-0.52
YMR314W	PRE5	0.46	0.036866	-0.26	0.138402	0.0937813	-0.22	0.24
YCL018W	LEU2	0.43	0.0370978	1.83	0.149551	1.22e-33	0.19	0.62
YDL199C	YDL199C	0.5	0.037117	2.12	0.162073	2.7e-38	1.3	1.81
YGL004C	RPN14	-0.4	0.0371769	1.08	0.152114	3.91e-12	0.03	-0.37
YFL052W	ZNF1	-0.67	0.037228	0.53	0.221729	0.0288138	1.06	0.38
YLR063W	BMT6	0.77	0.037444	-1.47	0.24315	4.73e-09	0.38	1.15
YJL088W	ARG3	1.63	0.0374734	1.9	0.539889	0.00084	-0.46	1.16
YDL143W	CCT4	0.39	0.0374734	-1.69	0.146815	7.77e-30	-0.38	0.01
YJL110C	GZF3	-0.5	0.0374734	-0.18	0.155567	0.320326	-0.94	-1.43
YML041C	VPS71	0.49	0.0375077	0.34	0.160461	0.0517908	-1.06	-0.57
YLL034C	RIX7	0.8	0.0375077	-3.69	0.217093	1.41e-63	-0.49	0.3
YPL100W	ATG21	-0.45	0.0376544	1.54	0.140479	3.68e-27	-0.45	-0.9
YOR311C	DGK1	-0.51	0.0377212	0.26	0.169043	0.165066	0.47	-0.04
YLR218C	COA4	-0.91	0.0377953	-0.15	0.157103	0.428182	-3.34	-4.25
YDR195W	REF2	-0.51	0.0378475	0.02	0.171268	0.926878	0.9	0.39
YDL237W	AIM6	-0.42	0.0379266	0.14	0.145316	0.417716	0.07	-0.36
YOR112W	CEX1	-0.45	0.0379945	0.02	0.152049	0.911115	0.47	0.03
YIL063C	YRB2	-0.4	0.0380255	0.86	0.138759	2.08e-09	-1.17	-1.57
YOR155C	ISN1	-0.51	0.0380255	1.28	0.164738	3.33e-14	0.44	-0.08
YDL061C	RPS29B	0.75	0.0381282	-3.64	0.140394	1.89e-146	-1.99	-1.24
YNL139C	THO2	-0.52	0.0382321	-0.22	0.158075	0.223548	1.08	0.56
YJL116C	NCA3	-2.42	0.0382593	-2.24	0.442495	1.1e-06	2.43	0.01
YJR002W	MPP10	-0.63	0.0382593	-1.81	0.185037	7.75e-22	-0.65	-1.28
YLR005W	SSL1	-0.43	0.0384784	0.57	0.152251	0.000348	-0.35	-0.78
YKL050C	YKL050C	1.55	0.0385808	2.82	0.159122	5.68e-69	-1.59	-0.04
YKL035W	UGP1	-0.39	0.0385808	1.71	0.14505	2.26e-31	1.14	0.75
YOR315W	SFG1	0.61	0.0386594	-3.87	0.167414	7.51e-117	-0.54	0.06
YDR185C	UPS3	-0.77	0.0386744	2.07	0.195059	1.6e-25	-0.41	-1.18
YGR102C	GTF1	-0.55	0.0389584	1.37	0.158671	2.88e-17	-1	-1.55
YKR042W	UTH1	0.57	0.0390676	-2.77	0.165519	1.12e-61	1.55	2.12
YIL003W	CFD1	-0.57	0.0391714	1.09	0.155745	1.06e-11	-0.57	-1.14
YJR064W	CCT5	0.43	0.0391714	-1.58	0.155645	1.63e-23	0.92	1.35
YEL064C	AVT2	0.73	0.0393307	0.36	0.241885	0.190204	1.12	1.85
YCL035C	GRX1	0.55	0.039496	0.75	0.172231	2.75e-05	-1.37	-0.82
YJL056C	ZAP1	-0.66	0.039496	1.8	0.196135	2.66e-19	0.09	-0.58
YDL195W	SEC31	-0.52	0.0395312	0.15	0.146591	0.386886	2.16	1.64
YHR065C	RRP3	0.52	0.0396926	-2.52	0.156067	1.75e-57	-0.91	-0.39
YBL016W	FUS3	0.58	0.0401589	-0.1	0.166525	0.633147	-0.4	0.18
YHR063C	PAN5	0.38	0.0403913	-0.53	0.155881	0.00134048	0.71	1.09
YMR244C-A	COA6	0.52	0.0405367	-1.05	0.151001	1.28e-11	-2.38	-1.86
YBR185C	MBA1	0.67	0.0408093	-3.77	0.201201	4.21e-77	1.11	1.78
YHR045W	YHR045W	0.44	0.0408093	-0.84	0.164934	9.99e-07	0.41	0.85
YJR159W	SOR1	-1.06	0.0409974	-0.14	0.607863	0.857834	3.29	2.23
YCL064C	CHA1	-1.27	0.0409974	-5.34	0.271795	9.62e-85	0.2	-1.06
YNL149C	PGA2	-0.45	0.0410176	-0.25	0.149645	0.139657	-1.65	-2.09
YPL188W	POS5	-0.52	0.0410176	1.55	0.155815	1.32e-22	1.02	0.5
YIL157C	COA1	0.52	0.0410463	-1.43	0.139089	5.09e-24	-1.54	-1.02
YMR153W	NUP53	-0.52	0.0410655	0.18	0.172189	0.362619	0.42	-0.11
YBR071W	YBR071W	0.59	0.0411152	0.67	0.183743	0.000549	0.65	1.23
YIL093C	RSM25	0.52	0.0412091	-3.03	0.155798	1.06e-82	-1.24	-0.72
YJL083W	TAX4	-0.66	0.0414631	1	0.172432	1.83e-08	-0.15	-0.81
YNL094W	APP1	0.4	0.0415121	0.51	0.135008	0.000332	-2.06	-1.66
YLR401C	DUS3	-0.68	0.0416459	-3.35	0.177275	3.87e-78	-0.78	-1.46
YDR228C	PCF11	-0.44	0.0416694	0	0.154507	0.994323	0.03	-0.41
YKL093W	MBR1	0.49	0.0418945	1.01	0.148956	3.25e-11	-0.31	0.18
YJL216C	IMA5	1.26	0.0418945	-3.58	0.271847	9.14e-39	-1.83	-0.57
YOR280C	FSH3	0.49	0.0418945	-0.42	0.155007	0.0115939	-1.19	-0.7
YBR070C	ALG14	-0.57	0.0421918	0.66	0.185333	0.000702	0.15	-0.42
YDR076W	RAD55	0.57	0.0422546	0.45	0.180584	0.0201047	-0.99	-0.42
YOR192C	THI72	-1.05	0.0424845	1.92	0.303896	8.68e-10	0.89	-0.16
YPL005W	AEP3	-0.66	0.0424987	0.47	0.192051	0.0238368	-0.24	-0.9
YHR110W	ERP5	-0.7	0.0426477	1.25	0.167299	2.63e-13	-1.02	-1.72
YMR272C	SCS7	-0.53	0.0427431	-0.63	0.15278	8.56e-05	0.24	-0.29
YLR387C	REH1	-0.44	0.0428418	0.51	0.137093	0.000362	-1.03	-1.47
YPL017C	IRC15	-0.71	0.0429361	3.65	0.168949	4.77e-102	-0.43	-1.13
YML088W	UFO1	0.47	0.0430036	0.01	0.152144	0.946099	-0.95	-0.48
YCL039W	GID7	0.5	0.0431595	1.19	0.15505	5.17e-14	0.39	0.9
YOR320C	GNT1	-0.4	0.0431699	-0.45	0.146236	0.00402782	0.07	-0.34
YPR030W	CSR2	0.45	0.0431937	0.47	0.159355	0.00607624	1.29	1.74
YIL173W	VTH1	-0.74	0.0432898	0.56	0.323278	0.117796	3.73	2.99
YDL224C	WHI4	-0.35	0.0433015	0.87	0.154539	5.23e-08	1.46	1.11
YGR061C	ADE6	0.54	0.0433261	-1.36	0.16161	2.15e-16	2.48	3.03
YNL252C	MRPL17	0.53	0.0433261	-3.24	0.157116	3.36e-93	-0.5	0.03
YOL117W	RRI2	-0.49	0.043359	1.53	0.147974	2.23e-24	-0.6	-1.09
YCR093W	CDC39	0.57	0.0433671	-0.58	0.168318	0.00111451	2.75	3.32
YMR205C	PFK2	-0.37	0.0433803	-0.32	0.136903	0.0322728	2.64	2.26
YGR042W	MTE1	-0.54	0.0434869	0.33	0.159008	0.0599353	-1.71	-2.25
YOR299W	BUD7	-0.54	0.0435013	0.72	0.16301	2.49e-05	-0.17	-0.71
YGL050W	TYW3	-0.53	0.0435203	-0.52	0.141199	0.000511	-2.1	-2.62
YOL006C	TOP1	-0.44	0.0435729	0.3	0.136757	0.0424468	-0.86	-1.3
YNL045W	LAP2	-0.45	0.0437103	0.43	0.155616	0.00984387	1.63	1.17
YPL184C	MRN1	0.51	0.0437687	-0.73	0.178221	8.86e-05	1.2	1.7
YGR046W	TAM41	0.47	0.0439824	0.33	0.141002	0.0293593	-0.2	0.27
YCL052C	PBN1	-0.47	0.0441174	0.89	0.14564	3.34e-09	-0.56	-1.03
YMR241W	YHM2	0.45	0.0441281	-3.14	0.154567	3.05e-90	0.77	1.22
YMR158W	MRPS8	0.59	0.0441281	-3.06	0.162764	2.03e-77	-1.19	-0.6
YOR298C-A	MBF1	0.38	0.0442785	1.8	0.144048	4.31e-35	-0.67	-0.28
YGR091W	PRP31	-0.47	0.0442785	0.01	0.16699	0.947685	-0.15	-0.62
YHR111W	UBA4	-0.38	0.0443767	0.55	0.152308	0.000599	0.5	0.11
YKL045W	PRI2	-0.41	0.0445739	0.05	0.145712	0.801617	-0.15	-0.56
YMR217W	GUA1	-0.67	0.0446183	-5.91	0.185141	4.31e-222	1.8	1.13
YLR014C	PPR1	0.63	0.0446908	-0.72	0.214058	0.00149362	-0.47	0.16
YMR049C	ERB1	-0.99	0.045144	-5.3	0.236164	4.47e-110	0.83	-0.17
YKL142W	MRP8	-0.43	0.0452185	1.45	0.146633	2.77e-22	0.29	-0.14
YGL101W	YGL101W	0.52	0.0453628	-0.58	0.166152	0.00103133	-1.03	-0.51
YDL141W	BPL1	-0.41	0.04541	-0.26	0.156268	0.146037	0.55	0.14
YGR167W	CLC1	-0.38	0.0454167	-0.05	0.130933	0.756828	-1.21	-1.58
YFR031C	SMC2	-0.53	0.0455988	-0.26	0.153337	0.123904	-0.62	-1.15
YEL062W	NPR2	-0.55	0.0456483	0.77	0.170556	1.52e-05	0.83	0.28
YBL078C	ATG8	0.56	0.0458232	2.23	0.168297	2.68e-39	0.26	0.82
YGL171W	ROK1	0.76	0.0460764	-4.43	0.227504	3.39e-83	0.06	0.82
YBL047C	EDE1	-0.57	0.0463076	0.37	0.164724	0.0401227	1.66	1.09
YOR003W	YSP3	0.74	0.0466075	2.23	0.212811	5.95e-25	-1.21	-0.47
YGL054C	ERV14	-0.45	0.0468177	0.44	0.153591	0.00742804	0.49	0.04
YGR121C	MEP1	-0.59	0.0468177	0.85	0.157228	1.61e-07	-0.86	-1.45
YDR023W	SES1	0.45	0.0468328	-3.37	0.142135	8.98e-123	1.14	1.58
YJR160C	MPH3	0.96	0.0469001	-0.23	0.462314	0.693715	1.58	2.54
YGL201C	MCM6	0.44	0.0469405	-1.09	0.150512	1.48e-12	0.04	0.48
YBL072C	RPS8A	0.61	0.0469405	-4.64	0.173655	1.59e-155	1.28	1.89
YAL011W	SWC3	-0.5	0.0475449	-0.09	0.152161	0.640722	-1.29	-1.79
YDR100W	TVP15	0.6	0.047581	0.34	0.172312	0.0755427	0.52	1.12
YDR450W	RPS18A	0.51	0.0477259	-4.3	0.140778	6.56e-203	-0.29	0.22
YHR120W	MSH1	-0.83	0.0477321	-1.19	0.196501	4.77e-09	-0.05	-0.89
YJL191W	RPS14B	0.62	0.0478933	-3.64	0.189301	5.24e-81	0.73	1.35
YMR282C	AEP2	0.54	0.0478933	-2.31	0.15126	1.27e-51	-0.79	-0.24
YDR288W	NSE3	-0.58	0.0479816	1.07	0.150573	3.47e-12	-1.36	-1.94
YBL058W	SHP1	0.36	0.0481601	0.1	0.144691	0.590118	-0.86	-0.49
YJR055W	HIT1	0.66	0.0482298	-0.4	0.229492	0.120716	-0.38	0.28
YFR005C	SAD1	-0.53	0.048374	-0.95	0.194541	2.86e-06	0.77	0.25
YOR002W	ALG6	-0.41	0.048648	0.32	0.170209	0.0942095	1.71	1.3
YDR168W	CDC37	0.49	0.0486651	-0.07	0.144742	0.711113	0.66	1.15
YPR033C	HTS1	-0.39	0.0487898	-2.01	0.152338	1.01e-38	1.38	0.98
YMR228W	MTF1	0.51	0.0488568	-2.22	0.191	1.85e-30	0.87	1.38
YDR069C	DOA4	-0.53	0.0489053	1.03	0.187652	1.21e-07	1.27	0.74
YLL039C	UBI4	0.67	0.0490198	1.62	0.148977	1.12e-26	0.96	1.63
YFL028C	CAF16	-0.51	0.049064	0.31	0.172937	0.108427	0	-0.51
YGR250C	RIE1	0.51	0.049064	-0.16	0.142487	0.338888	0.82	1.32
YER045C	ACA1	0.64	0.049064	-0.37	0.253809	0.19962	0.23	0.87
YGL129C	RSM23	0.51	0.049064	-2.6	0.174007	1.68e-49	1.08	1.59
YLR016C	PML1	-0.73	0.049064	1.14	0.194064	1.13e-08	-0.56	-1.29
YPR151C	SUE1	0.51	0.049064	1.09	0.158245	2e-11	-1.27	-0.76
YLR029C	RPL15A	-0.58	0.0491623	-3.52	0.167639	1.66e-96	-0.65	-1.23
YGR255C	COQ6	0.41	0.0492523	-0.1	0.140249	0.543577	-1.21	-0.8
YER031C	YPT31	0.4	0.0492802	-1.02	0.149565	2.52e-11	0.11	0.51
YER099C	PRS2	-0.48	0.0492802	0.49	0.174923	0.00947063	0.55	0.07
YBL023C	MCM2	-0.48	0.0492802	-0.14	0.152253	0.454905	0.12	-0.35
YLR095C	IOC2	-0.47	0.049314	0.36	0.140884	0.0173581	-0.77	-1.24
YDL097C	RPN6	0.39	0.049314	-0.11	0.152706	0.577423	0.45	0.84
YAL009W	SPO7	-0.67	0.0494216	0.45	0.18581	0.0243409	-1.23	-1.91
YDR235W	PRP42	-0.55	0.0494216	0.16	0.191595	0.478348	0.42	-0.13
YHR159W	TDA11	-0.57	0.0497661	0.7	0.166701	6.2e-05	-0.54	-1.11
YMR275C	BUL1	-0.46	0.0501188	0.12	0.15404	0.522726	0.33	-0.13
YER184C	TOG1	-0.8	0.0501263	1.17	0.228378	8.37e-07	0.04	-0.77
YJR135W-A	TIM8	0.59	0.0504937	-2.27	0.197728	1.21e-29	0.87	1.46
YLR390W	ECM19	0.61	0.0506916	-1.16	0.148195	2.41e-14	-2.81	-2.2
YNR002C	ATO2	-0.74	0.0506916	-1.75	0.195315	1.3e-18	1	0.26
YMR312W	ELP6	0.59	0.0508315	-1.66	0.187455	3.13e-18	0.45	1.04
YAL055W	PEX22	-0.68	0.0509102	1.63	0.159388	8.19e-24	-2.81	-3.49
YOR007C	SGT2	0.45	0.0509473	-0.41	0.162107	0.0202717	0.15	0.61
YIL160C	POT1	0.65	0.0510355	0.14	0.208246	0.583617	0.87	1.52
YEL003W	GIM4	-0.65	0.0510476	-0.95	0.20124	5.25e-06	0.57	-0.09
YMR021C	MAC1	-0.47	0.0511053	0.97	0.169716	3.02e-08	-0.02	-0.49
YJL041W	NSP1	-0.49	0.0511815	-0.31	0.150116	0.0626039	1.27	0.78
YMR035W	IMP2	0.56	0.051184	-0.74	0.1813	8.9e-05	-0.45	0.11
YCR009C	RVS161	0.43	0.0512522	0.22	0.158538	0.235618	0.35	0.78
YAL001C	TFC3	-0.46	0.0514195	0.79	0.148624	2.37e-07	-0.1	-0.56
YKL205W	LOS1	-0.61	0.0514313	-1.99	0.197155	4.06e-23	1.28	0.67
YDR110W	FOB1	-0.52	0.0515468	-0.29	0.175934	0.137362	-0.18	-0.7
YNL071W	LAT1	-0.37	0.0517528	0.07	0.146458	0.723775	0.93	0.56
YDR465C	RMT2	0.71	0.0517528	-4.32	0.197981	4.05e-104	-0.85	-0.14
YLR314C	CDC3	-0.35	0.0521686	-1.02	0.134632	1.28e-13	0.21	-0.14
YJR135C	MCM22	-0.79	0.0521686	0.79	0.218437	0.0006	-0.43	-1.23
YOL075C	YOL075C	-0.66	0.0523585	-0.65	0.196025	0.00192453	0.86	0.2
YKL022C	CDC16	-0.39	0.0524207	0.61	0.138469	2.46e-05	-0.47	-0.87
YJL053W	PEP8	0.42	0.0526297	0.46	0.168165	0.0109102	0.09	0.52
YOR276W	CAF20	0.56	0.0526362	-2.42	0.144456	9.83e-62	-0.8	-0.24
YHR106W	TRR2	-0.48	0.0528265	1.88	0.159048	1.96e-31	-1.26	-1.74
YFR003C	YPI1	-0.46	0.0528598	1.22	0.154011	1.15e-14	-2.75	-3.22
YBR269C	SDH8	0.62	0.0529481	0.7	0.139291	1.12e-06	-2.72	-2.09
YNL097C	PHO23	-0.44	0.0530813	1.29	0.154578	2.41e-16	-1.12	-1.56
YGL035C	MIG1	-0.46	0.0531261	0.92	0.168752	1.37e-07	1.13	0.67
YHR108W	GGA2	0.45	0.0531261	-1.38	0.147195	3.2e-20	0.18	0.63
YHR089C	GAR1	0.71	0.053145	-4.51	0.175666	1.17e-143	-0.36	0.35
YBR142W	MAK5	-0.69	0.0533234	-2.85	0.209266	2.89e-41	0.7	0.01
YNL258C	DSL1	-0.43	0.0534874	-0.11	0.147931	0.529242	0.39	-0.04
YNL158W	PGA1	-0.54	0.0536666	1.08	0.193111	6.48e-08	0.34	-0.2
YDL090C	RAM1	-0.54	0.0536735	0.84	0.169305	1.68e-06	-0.32	-0.86
YGR278W	CWC22	-0.44	0.0537245	0.3	0.151448	0.0754637	-0.41	-0.85
YCL063W	VAC17	0.45	0.053811	-0.88	0.175667	1.47e-06	0.11	0.56
YJL151C	SNA3	0.61	0.0540855	0.77	0.142109	1.86e-07	0.11	0.72
YPR056W	TFB4	-0.48	0.0545709	0.05	0.160692	0.803427	-0.02	-0.5
YOL010W	RCL1	-0.71	0.0546116	-3.79	0.195085	1.03e-82	-0.02	-0.73
YDR088C	SLU7	-0.52	0.0546116	0.37	0.145576	0.0171961	-1.45	-1.98
YNL155W	CUZ1	0.45	0.0546116	0.03	0.15583	0.897973	-0.28	0.18
YOL052C	SPE2	-0.6	0.0546531	-1.39	0.195914	4.67e-12	0.87	0.27
YLR371W	ROM2	0.47	0.0546531	0.39	0.152114	0.0179091	0.42	0.89
YJL126W	NIT2	-0.57	0.0547988	0.63	0.164481	0.000293	-0.92	-1.49
YLR283W	YLR283W	0.63	0.0548436	-0.18	0.189499	0.421507	-1.21	-0.58
YCL025C	AGP1	-0.69	0.0549886	-4.42	0.195102	2.3e-112	0.57	-0.12
YCL002C	YCL002C	-0.77	0.0552305	0.01	0.272504	0.97417	0.65	-0.11
YLR135W	SLX4	-0.59	0.0553038	0.45	0.187082	0.0265322	0.03	-0.56
YPR154W	PIN3	0.55	0.0556451	0.89	0.15713	3.95e-08	0.43	0.98
YML098W	TAF13	-0.68	0.0558332	0.97	0.14092	2e-11	-3.68	-4.36
YPL058C	PDR12	-1.78	0.0559665	-2.61	0.23163	1.3e-28	2.93	1.15
YOR340C	RPA43	0.82	0.0563657	-4.61	0.243307	7.24e-79	0.35	1.17
YDR093W	DNF2	-0.54	0.0565902	-1.04	0.169702	2.64e-09	0.76	0.22
YLR007W	NSE1	-0.56	0.0565902	1.22	0.148028	9.45e-16	-1.73	-2.3
YLR020C	YEH2	-0.48	0.0566841	-1.41	0.152581	9.29e-20	-0.84	-1.32
YPL247C	YPL247C	-0.53	0.0570113	3.53	0.158047	4.77e-109	-1.7	-2.22
YHR040W	BCD1	-0.68	0.0576173	-0.82	0.174829	7.19e-06	-2.06	-2.74
YEL053C	MAK10	-0.5	0.0578289	-1.13	0.164088	1.98e-11	0.23	-0.27
YGR274C	TAF1	-0.41	0.0580342	-0.1	0.146865	0.601534	-0.11	-0.53
YBR139W	YBR139W	0.43	0.0580553	1.36	0.16783	2.74e-15	0.59	1.02
YDR466W	PKH3	-0.42	0.0583061	0.87	0.155387	6.43e-08	-0.24	-0.66
YBR082C	UBC4	0.63	0.0585758	-0.11	0.16451	0.589516	-0.84	-0.21
YPL171C	OYE3	-1.71	0.0585758	0.53	0.173396	0.00393618	0.56	-1.16
YNL333W	SNZ2	-0.56	0.0590088	-2.03	0.173665	8.95e-31	0.78	0.22
YOL121C	RPS19A	0.74	0.0593834	-4.81	0.144472	9.71e-241	0.63	1.37
YNL072W	RNH201	0.53	0.0593834	-1.21	0.156235	3.77e-14	-1.13	-0.6
YDL191W	RPL35A	0.43	0.0595342	-3.89	0.137447	1.01e-174	1.31	1.74
YPL003W	ULA1	-0.58	0.0595342	1.41	0.156192	9.4e-19	-1.38	-1.96
YHR177W	YHR177W	0.7	0.0595345	-0.3	0.22251	0.235431	-0.49	0.21
YDR018C	YDR018C	-0.45	0.0596598	1.86	0.169336	2.5e-27	0.04	-0.42
YPL157W	TGS1	-0.7	0.0597096	-0.23	0.176305	0.250283	-1.25	-1.95
YLR107W	REX3	-0.4	0.0597964	0.82	0.165064	1.62e-06	0.88	0.48
YKR074W	AIM29	-0.47	0.0597964	0.22	0.183224	0.290776	1.22	0.75
YDR470C	UGO1	0.42	0.059839	-1.45	0.166272	1.39e-17	0.83	1.25
YPL174C	NIP100	0.5	0.0599329	0.54	0.160846	0.00144427	-1.96	-1.46
YGL077C	HNM1	0.35	0.0599539	-0.9	0.145359	1.6e-09	0.98	1.33
YPR048W	TAH18	-0.45	0.0604557	-0.59	0.166869	0.000759	0.09	-0.36
YMR265C	YMR265C	-0.52	0.0605092	1.38	0.153	8.6e-19	-1.33	-1.85
YPL095C	EEB1	-0.75	0.060547	1.19	0.206778	2.67e-08	-0.44	-1.19
YOL096C	COQ3	-0.45	0.060547	-0.06	0.146981	0.726304	-0.88	-1.33
YJR094C	IME1	-0.93	0.060547	0.87	0.327292	0.0132897	1.31	0.39
YER055C	HIS1	-0.56	0.060547	0.17	0.180864	0.418628	0.14	-0.42
YDL180W	YDL180W	0.38	0.06059	0.08	0.160729	0.689092	0.43	0.81
YCL038C	ATG22	0.39	0.0607538	0.64	0.190233	0.00147319	1.48	1.87
YMR266W	RSN1	-0.62	0.0607721	-0.17	0.143099	0.292751	0.88	0.25
YHR160C	PEX18	0.89	0.0609129	1.18	0.275447	4.45e-05	-0.71	0.18
YOR307C	SLY41	0.48	0.0611222	0.29	0.190054	0.179536	0.48	0.96
YIR033W	MGA2	-0.58	0.0611222	-0.48	0.185232	0.015647	0.02	-0.56
YGL011C	SCL1	0.47	0.0612391	-0.18	0.151323	0.303631	-0.68	-0.21
YJL165C	HAL5	-0.67	0.0614764	1.23	0.15908	4.71e-14	-0.56	-1.23
YFR048W	RMD8	0.42	0.0614764	-0.39	0.151728	0.0176652	-1.07	-0.65
YBL032W	HEK2	0.39	0.0615885	-1.29	0.144917	2.04e-18	-0.68	-0.29
YBR031W	RPL4A	0.44	0.0615933	-4.33	0.162336	8.85e-155	3.53	3.96
YHR097C	YHR097C	0.31	0.0616316	2.31	0.135542	6.5e-64	-0.88	-0.57
YCR020W-B	HTL1	-0.73	0.0618249	0.71	0.196348	0.000568	-0.37	-1.1
YGR006W	PRP18	-0.55	0.0619898	0.69	0.1911	0.000585	-0.53	-1.07
YNL152W	INN1	-0.51	0.0623509	-0.01	0.173584	0.961617	-0.42	-0.93
YDR315C	IPK1	-0.62	0.0623509	0.62	0.210973	0.00566433	0.04	-0.58
YDL010W	GRX6	-0.5	0.0624873	0.81	0.169679	4.33e-06	-1.61	-2.11
YJL181W	RBH1	0.62	0.0627261	-1.4	0.218639	4.44e-10	-0.04	0.58
YLR249W	YEF3	-0.89	0.0630739	-6.59	0.148772	0	2.09	1.2
YKR016W	MIC60	0.37	0.0631074	-2.29	0.132937	1.67e-65	0.36	0.72
YDL230W	PTP1	-0.49	0.0631578	0.42	0.165623	0.0186248	-0.69	-1.18
YMR155W	YMR155W	-0.45	0.0632783	1.31	0.179373	1.17e-12	0.91	0.47
YBR005W	RCR1	0.46	0.0632783	0.94	0.161072	1.6e-08	-0.77	-0.3
YMR089C	YTA12	0.77	0.0633336	-1.74	0.143178	6.29e-33	-1.5	-0.72
YNL038W	GPI15	-0.55	0.06336	0.57	0.164456	0.000968	-1.2	-1.75
YLR271W	CMG1	-0.53	0.06336	2.1	0.167892	4.19e-35	-1.54	-2.07
YKL078W	DHR2	-1.05	0.0635732	-3.05	0.280094	8.07e-27	0.08	-0.96
YIL075C	RPN2	0.38	0.0635732	-0.81	0.139377	1.52e-08	0.95	1.33
YER182W	FMP10	0.37	0.0636392	-1.13	0.151848	4.32e-13	-0.27	0.09
YGR103W	NOP7	-0.72	0.0636392	-4.87	0.189249	1.72e-144	-0.55	-1.26
YBR061C	TRM7	0.66	0.0643059	-2.44	0.199122	9.22e-34	-0.85	-0.19
YNL194C	YNL194C	0.77	0.0645064	3.52	0.242011	5.45e-47	1.19	1.96
YMR060C	SAM37	-0.44	0.0645064	-0.95	0.163589	2.07e-08	0.32	-0.12
YDL106C	PHO2	0.42	0.0645295	0.65	0.155489	5.84e-05	0.57	0.99
YMR097C	MTG1	0.51	0.0650198	-0.04	0.182016	0.879144	-0.21	0.3
YAL048C	GEM1	-0.44	0.0650198	0.75	0.175135	4.41e-05	0.5	0.06
YJR008W	MHO1	0.43	0.0650672	2.26	0.149189	5.43e-51	-0.77	-0.35
YEL022W	GEA2	0.41	0.0653648	-1.23	0.155519	8.18e-15	0.92	1.33
YPL183W-A	RTC6	0.69	0.0654437	-2.43	0.190515	2.86e-36	-2.01	-1.32
YGR126W	YGR126W	-0.62	0.0654577	1.85	0.27339	4.15e-11	1.7	1.08
YDL155W	CLB3	0.38	0.0656376	-0.19	0.152428	0.287391	-0.69	-0.3
YOL124C	TRM11	0.77	0.0657662	-4.4	0.248558	4.77e-69	0.29	1.06
YKL077W	YKL077W	0.37	0.0657745	-0.93	0.15418	4.7e-09	1.51	1.89
YLR297W	YLR297W	0.75	0.0657926	1.62	0.192688	1.8e-16	0.19	0.94
YKL178C	STE3	-0.86	0.0657926	0.6	0.248829	0.0251125	-0.26	-1.12
YDL119C	HEM25	-0.55	0.0658577	0.14	0.214302	0.599442	0.49	-0.06
YPR173C	VPS4	-0.4	0.0659349	-0.1	0.138376	0.543959	-1.89	-2.3
YOR205C	GEP3	-0.54	0.0660403	-1.82	0.162215	2.56e-28	-1.11	-1.65
YKL189W	HYM1	-0.44	0.0662107	0.06	0.17772	0.790981	0.59	0.16
YNL199C	GCR2	0.45	0.0663096	-0.21	0.168735	0.290917	-0.42	0.03
YDL116W	NUP84	-0.33	0.0664501	-0.04	0.155458	0.857092	1.62	1.28
YPL059W	GRX5	0.49	0.0665853	-1.23	0.135798	6.12e-19	-1.48	-0.99
YLR242C	ARV1	-0.73	0.0665853	0.39	0.204633	0.0875496	-0.3	-1.03
YDR313C	PIB1	0.46	0.0671117	0.89	0.162085	1.16e-07	-0.56	-0.1
YNL294C	RIM21	0.44	0.0671718	1.2	0.13895	3.35e-17	-1.92	-1.48
YKL212W	SAC1	-0.37	0.0674206	-1.9	0.146844	1.97e-37	0.94	0.57
YLR137W	RKM5	-0.5	0.0674329	0.65	0.164797	0.000156	-1.39	-1.89
YOL066C	RIB2	0.45	0.067613	-0.47	0.152145	0.00363496	-1.1	-0.66
YDR175C	RSM24	0.49	0.0676609	-2.94	0.156975	7.08e-77	-0.2	0.29
YBR102C	EXO84	-0.45	0.0678099	0.59	0.145692	0.000118	-0.2	-0.65
YIL129C	TAO3	-0.62	0.0679196	0.41	0.173302	0.0280183	1.39	0.77
YBL035C	POL12	-0.4	0.0681863	0.02	0.172484	0.915006	0.94	0.53
YLR088W	GAA1	-0.38	0.0682393	-0.16	0.16081	0.392198	1.32	0.94
YHR052W	CIC1	0.6	0.0682924	-4.37	0.211732	1.98e-93	1	1.6
YOR212W	STE4	-0.62	0.0683637	-1.15	0.170249	5.06e-11	-0.51	-1.12
YNL122C	YNL122C	0.7	0.0687674	-2.27	0.168329	1.34e-40	-0.9	-0.2
YJL189W	RPL39	0.78	0.0687746	-4.6	0.161763	2.53e-176	-0.74	0.04
YJL171C	TOH1	0.5	0.0694362	0.23	0.257135	0.460413	3.09	3.59
YGR026W	YGR026W	0.38	0.0695924	0.21	0.150173	0.231211	0.68	1.06
YKL209C	STE6	-0.54	0.0698615	-0.73	0.191832	0.00029	0.63	0.08
YOL137W	BSC6	-0.51	0.070134	-0.75	0.18361	0.000102	-0.21	-0.72
YML054C	CYB2	0.51	0.0706302	0.47	0.1549	0.00425248	0.58	1.08
YNL156C	NSG2	0.44	0.0707012	0.73	0.152638	4.53e-06	-0.77	-0.33
YER002W	NOP16	0.47	0.0707012	-1.49	0.165341	9.72e-19	-1.29	-0.82
YGR253C	PUP2	0.39	0.0709351	-0.31	0.146777	0.0575764	-1.57	-1.18
YLR257W	YLR257W	-0.32	0.0709514	1.17	0.132364	5.07e-18	-1.73	-2.05
YGR261C	APL6	-0.42	0.0710546	-0.17	0.147878	0.323613	0.35	-0.07
YDR101C	ARX1	-0.76	0.0712129	-4.61	0.235539	4.53e-84	1.16	0.4
YNL291C	MID1	0.49	0.0713826	-0.41	0.183782	0.0422061	0.74	1.23
YGL057C	GEP7	0.44	0.0713826	-0.65	0.16795	0.000232	0.07	0.51
YPL211W	NIP7	0.83	0.071572	-4.46	0.282283	3.83e-55	1.43	2.26
YAL058W	CNE1	-0.41	0.0717373	0.16	0.151684	0.385434	-0.7	-1.11
YIL073C	SPO22	-0.63	0.0717588	0.43	0.180684	0.0285724	-1.01	-1.64
YDL040C	NAT1	-0.44	0.0718855	-1.46	0.148594	4.26e-22	0.56	0.12
YNR036C	MRPS12	0.5	0.0718855	-1.4	0.142272	3.81e-22	-1.45	-0.95
YPL221W	FLC1	-0.48	0.0718855	0.2	0.152368	0.248703	1.43	0.94
YDL002C	NHP10	-0.41	0.071989	0.43	0.138684	0.00374178	-1.84	-2.25
YER076C	YER076C	-0.59	0.071989	1.49	0.183063	1.43e-15	-0.75	-1.34
YKL054C	DEF1	0.55	0.071989	-1.91	0.138971	7.83e-42	0.56	1.11
YDL211C	YDL211C	0.74	0.0725263	-0.49	0.263307	0.092401	-0.64	0.1
YBR017C	KAP104	-0.38	0.0726024	-0.67	0.145462	1.14e-05	0.6	0.22
YOR033C	EXO1	-0.56	0.0729839	-0.35	0.177998	0.0779297	-0.67	-1.23
YGR183C	QCR9	0.51	0.0731392	-1.44	0.148134	1.19e-21	-0.57	-0.06
YAL007C	ERP2	-0.45	0.07326	-1.44	0.157416	2.12e-19	0.76	0.32
YKR101W	SIR1	-0.5	0.0733629	1.32	0.158504	2.77e-16	-0.45	-0.95
YFR006W	YFR006W	0.38	0.0734346	-1.22	0.154959	1.08e-14	0.27	0.65
YFR040W	SAP155	0.36	0.0734684	-0.86	0.140234	2.99e-09	-0.02	0.34
YEL036C	ANP1	0.4	0.0734684	-0.27	0.145172	0.0890566	-0.71	-0.31
YKR039W	GAP1	-0.45	0.0734684	0.55	0.174086	0.00284231	0.62	0.17
YIL007C	NAS2	0.43	0.0734734	0.75	0.163243	1.11e-05	-0.04	0.39
YBL022C	PIM1	0.5	0.0734734	-2.08	0.15147	4.58e-42	0.89	1.39
YDR210W	YDR210W	0.6	0.0735304	-0.36	0.174025	0.0590651	-1.31	-0.71
YOL077C	BRX1	0.57	0.0735416	-4.56	0.175609	5.94e-147	-0.01	0.56
YGL122C	NAB2	0.4	0.0735842	-0.58	0.139861	6.8e-05	-0.22	0.18
YCR069W	CPR4	-0.37	0.0737521	0.8	0.146189	1.12e-07	0.3	-0.07
YLR309C	IMH1	-0.7	0.0738992	-0.02	0.154751	0.903314	-0.94	-1.64
YIR009W	MSL1	-0.73	0.0742016	0.44	0.203769	0.0488824	-1.19	-1.92
YDL051W	LHP1	-0.45	0.0743246	-2.23	0.144704	2.28e-52	-0.35	-0.8
YMR237W	BCH1	-0.29	0.0749308	0.15	0.140512	0.350763	0.85	0.55
YGL001C	ERG26	0.44	0.0750427	-1.1	0.156402	8.43e-12	0.67	1.11
YJL098W	SAP185	0.47	0.0751364	-1.22	0.174474	8.97e-12	-0.25	0.21
YPR098C	YPR098C	0.48	0.0751672	0.31	0.153034	0.0678276	0.21	0.69
YNR047W	FPK1	-0.43	0.075232	1.47	0.177484	5.3e-16	1.25	0.81
YBR172C	SMY2	0.38	0.0753758	-2.5	0.150225	7.19e-61	-0.49	-0.11
YOL111C	MDY2	0.5	0.0753863	1.13	0.15644	1.63e-12	-0.99	-0.49
YGL039W	YGL039W	-0.55	0.0757254	-0.68	0.191551	0.000791	0.42	-0.13
YBR011C	IPP1	0.36	0.0759351	-0.05	0.144721	0.789806	0.96	1.32
YJL198W	PHO90	-0.55	0.076191	-1.26	0.202245	1.62e-09	0.62	0.08
YLR172C	DPH5	0.48	0.076599	-2.17	0.157835	6.99e-42	-0.59	-0.11
YDR385W	EFT2	0.3	0.0769712	-3.4	0.140132	3.6e-128	4.68	4.98
YFR024C-A	LSB3	0.38	0.07698	-0.9	0.151002	6.46e-09	-0.69	-0.3
YOR208W	PTP2	-0.56	0.0770896	0.76	0.209013	0.000611	1.08	0.52
YJL065C	DLS1	-0.53	0.0771572	0.93	0.160768	1.91e-08	-1.62	-2.15
YDR011W	SNQ2	-0.5	0.0772215	0.17	0.164614	0.391966	2.65	2.15
YLR429W	CRN1	-0.3	0.0772215	-0.85	0.130251	1.74e-10	-0.9	-1.21
YGR263C	SAY1	-0.52	0.0772411	0.1	0.207342	0.703699	0.61	0.09
YNR008W	LRO1	-0.47	0.0774024	-1.16	0.166212	8.42e-12	0	-0.46
YDR478W	SNM1	-0.58	0.0774812	0.35	0.18138	0.0846558	-1.14	-1.72
YBL001C	ECM15	-0.46	0.0775191	0.54	0.158594	0.00127574	-1.32	-1.79
YIL013C	PDR11	-0.67	0.0775525	1.17	0.192805	3.54e-09	0.87	0.2
YMR198W	CIK1	-0.45	0.0781774	0.66	0.157035	6.67e-05	-1.18	-1.63
YDL214C	PRR2	-0.59	0.0781774	1.9	0.206377	1.56e-19	0.53	-0.05
YPL241C	CIN2	-0.62	0.078214	-0.96	0.234137	9.83e-05	0.29	-0.34
YNR039C	ZRG17	-0.38	0.0782786	0.7	0.15701	1.93e-05	0.84	0.46
YAR003W	SWD1	-0.53	0.0782997	0.62	0.194777	0.002536	-0.31	-0.84
YNL153C	GIM3	-0.47	0.0787693	-0.14	0.161305	0.46706	-0.76	-1.23
YOR338W	YOR338W	0.63	0.0789831	-0.58	0.28231	0.0599546	0.73	1.36
YKR061W	KTR2	-0.88	0.079174	0.38	0.22381	0.125678	-1.52	-2.4
YCR021C	HSP30	1.55	0.0791825	2.78	0.536927	5.83e-07	0.49	2.05
YBR125C	PTC4	-0.36	0.0795443	0.22	0.158394	0.230536	0.67	0.31
YHR072W	ERG7	-0.37	0.0798887	-0.15	0.148016	0.405844	0.55	0.18
YFR039C	OSW7	-0.33	0.0799757	0.56	0.143332	0.000181	0.06	-0.26
YJR061W	YJR061W	0.44	0.0799757	0.76	0.174232	3.17e-05	0.16	0.6
YBR162W-A	YSY6	-0.54	0.0800602	-0.57	0.140354	0.000123	-1.88	-2.42
YOR319W	HSH49	-0.57	0.0800923	0.37	0.187965	0.0747808	0.35	-0.22
YOR326W	MYO2	-0.48	0.0801248	-0.77	0.165177	7.87e-06	1.51	1.03
YHR035W	NEL1	-0.61	0.080194	0.5	0.24332	0.0626295	0.35	-0.26
YER009W	NTF2	0.48	0.080194	-1.88	0.155819	1.47e-32	1.38	1.86
YOR223W	DSC3	0.36	0.080194	1.03	0.153948	7.33e-11	-0.39	-0.03
YLR099W-A	MIM2	-0.65	0.080194	-0.49	0.163048	0.00507207	-2.14	-2.79
YDR335W	MSN5	-0.39	0.080194	0.24	0.141619	0.131874	1.05	0.66
YBR271W	EFM2	-0.75	0.0803698	-0.73	0.24466	0.0050161	-0.16	-0.91
YLL010C	PSR1	-0.46	0.0803698	0.57	0.178583	0.00258296	-0.04	-0.51
YOR163W	DDP1	-0.51	0.0806413	0.36	0.155821	0.0358093	-0.13	-0.63
YOL119C	MCH4	-0.42	0.0806904	1.91	0.16761	2.72e-29	0.02	-0.4
YIL074C	SER33	0.28	0.0806904	3.29	0.1377	2.23e-124	1.3	1.58
YBR149W	ARA1	-0.42	0.0806945	1.21	0.158205	7.25e-14	0.71	0.29
YML079W	YML079W	0.45	0.0806945	-0.18	0.145844	0.287248	-0.26	0.19
YDL092W	SRP14	-0.51	0.0806945	-0.46	0.157618	0.00672281	-1.13	-1.64
YJL006C	CTK2	0.41	0.0809613	0.46	0.196231	0.0296619	1.2	1.61
YMR163C	INP2	0.42	0.0809613	0.05	0.204077	0.842623	0.79	1.21
YAL035W	FUN12	-0.55	0.081139	-2.06	0.147818	3.76e-43	-0.39	-0.94
YJL097W	PHS1	0.42	0.0813028	-0.62	0.171216	0.000612	1.42	1.84
YDL064W	UBC9	0.42	0.0813028	-1	0.158903	1.05e-09	-0.54	-0.12
YLR209C	PNP1	0.57	0.0813084	-0.23	0.190222	0.297436	0.13	0.7
YLR024C	UBR2	-0.49	0.0814421	-0.33	0.180242	0.0987344	1.25	0.76
YKL124W	SSH4	0.35	0.0814964	1.06	0.148639	3.09e-12	0.33	0.68
YMR226C	YMR226C	-0.43	0.0816362	0.78	0.144739	1.61e-07	-0.04	-0.47
YLR044C	PDC1	-0.46	0.0816947	-2.36	0.154059	4.39e-52	1.71	1.25
YDR493W	MZM1	0.68	0.0820137	-1.78	0.192254	1.2e-19	-0.33	0.34
YHL031C	GOS1	0.39	0.082152	-0.27	0.141153	0.0807609	-2.07	-1.68
YOR356W	CIR2	0.42	0.0822029	-1.32	0.141492	5.64e-20	0.49	0.91
YPL104W	MSD1	0.51	0.0824885	-2.24	0.15419	8.08e-47	-0.34	0.16
YMR255W	GFD1	-0.39	0.0831984	1.27	0.142394	1.81e-18	-1.38	-1.77
YBL104C	SEA4	0.43	0.0833379	-0.47	0.167246	0.00882174	0.8	1.23
YGR101W	PCP1	0.41	0.0835156	-1.69	0.156735	2.2e-26	-0.05	0.36
YMR018W	PEX9	-0.79	0.083631	1.29	0.310481	6.8e-05	1.46	0.67
YOR197W	MCA1	0.35	0.0841041	-0.73	0.153183	4.37e-06	0.81	1.16
YOR124C	UBP2	-0.46	0.0841966	0.55	0.143469	0.000269	0.64	0.18
YIL031W	ULP2	0.46	0.0841966	0.35	0.180145	0.0802168	0.39	0.85
YDR152W	GIR2	-0.48	0.0843449	-1.44	0.149562	2.51e-21	-1.76	-2.24
YJR141W	IPA1	-0.67	0.0847649	0.39	0.235793	0.140601	0.16	-0.51
YHR019C	DED81	-0.44	0.0847649	-2.11	0.162051	9.48e-38	0.5	0.06
YGL010W	MPO1	0.46	0.0847649	1.34	0.201649	8.94e-11	0.82	1.28
YIL001W	YIL001W	-0.38	0.08481	0.76	0.159081	4.51e-06	0.26	-0.12
YPL013C	MRPS16	-0.45	0.0850828	-1.03	0.145209	3.95e-12	-2.82	-3.27
YHR007C	ERG11	0.31	0.0853277	-1.23	0.135008	3.66e-19	1.49	1.8
YLR164W	SHH4	0.63	0.0854224	3.99	0.214552	4.38e-76	0.26	0.89
YJR102C	VPS25	-0.41	0.0854348	0.99	0.153546	2.96e-10	-0.73	-1.14
YDR147W	EKI1	-0.48	0.0854516	0.67	0.175944	0.000273	0.36	-0.13
YLR215C	CDC123	0.5	0.0856004	-1.22	0.176016	1.37e-11	-0.17	0.33
YER174C	GRX4	0.67	0.0856104	-1.08	0.173101	1.22e-09	-0.32	0.35
YGR266W	YGR266W	-0.4	0.085794	0.28	0.151831	0.0936229	1.19	0.79
YBL031W	SHE1	0.61	0.0858543	-0.41	0.206762	0.0710174	-1.56	-0.96
YIL155C	GUT2	0.36	0.0859129	-0.95	0.132357	3.13e-12	0.34	0.7
YGR223C	HSV2	-0.4	0.0859129	1.41	0.145497	1.31e-21	-0.68	-1.08
YBL091C	MAP2	-0.35	0.0861475	-0.06	0.142325	0.728997	-1.1	-1.46
YBL095W	MRX3	-0.48	0.0862758	0.87	0.162661	2.51e-07	-0.66	-1.15
YDL223C	HBT1	0.68	0.0865394	2.88	0.161661	5.46e-70	2.69	3.37
YDR456W	NHX1	-0.41	0.0870501	0.44	0.178146	0.0224907	1.66	1.25
YHR053C	CUP1-1	1.85	0.087056	4.71	0.420383	2.59e-28	5.79	7.63
YGL126W	SCS3	-0.61	0.0872922	-0.94	0.173268	1.62e-07	-0.43	-1.04
YBR034C	HMT1	0.62	0.0874073	-3.81	0.191011	3.95e-87	0.16	0.77
YJL206C	YJL206C	-0.46	0.0874443	0.67	0.181782	0.000449	0.24	-0.22
YER040W	GLN3	0.48	0.0874753	0.14	0.171122	0.514633	0.06	0.54
YBR255C-A	RCF3	0.47	0.0876345	-0.94	0.156105	5.1e-09	-0.95	-0.48
YDR449C	UTP6	0.53	0.0878406	-3.32	0.220393	2.7e-50	1.08	1.61
YDR281C	PHM6	-1.2	0.0878444	-2.39	0.303529	1.43e-14	-0.26	-1.46
YMR110C	HFD1	0.41	0.0878444	1.37	0.157952	1.69e-17	1.64	2.04
YPR198W	SGE1	-0.44	0.0879441	0.1	0.176652	0.636743	0.98	0.53
YAL047C	SPC72	-0.46	0.0879441	0.2	0.169378	0.302146	0.03	-0.43
YKL073W	LHS1	-0.41	0.088242	-0.73	0.157434	7.48e-06	0.79	0.38
YDR367W	KEI1	-0.71	0.088242	-0.34	0.212093	0.153223	1.42	0.71
YMR291W	TDA1	-0.55	0.0886312	1.69	0.208249	2.16e-15	1.69	1.14
YGR110W	CLD1	0.39	0.0886312	0.14	0.15086	0.454176	0.45	0.84
YBL059W	YBL059W	0.53	0.0886312	-1.53	0.156196	7.42e-22	-1.11	-0.58
YJL072C	PSF2	-0.47	0.0892364	0.15	0.180533	0.477103	-0.22	-0.68
YKL155C	RSM22	0.52	0.0892822	-3.46	0.150136	3.1e-116	-1.18	-0.65
YDR092W	UBC13	0.58	0.0892822	-0.3	0.156463	0.0857484	-0.1	0.48
YOL097C	WRS1	-0.47	0.089432	-2.31	0.17855	2.97e-37	0.62	0.15
YGR122W	YGR122W	-0.49	0.089584	0.23	0.172162	0.243304	0.38	-0.11
YOR375C	GDH1	-0.52	0.0896077	0.09	0.151688	0.653071	1.18	0.66
YER126C	NSA2	0.77	0.0896077	-4.49	0.227016	8.5e-86	-0.83	-0.06
YPR166C	MRP2	0.52	0.0896077	-2.94	0.192646	1.52e-51	1.47	1.99
YPR122W	AXL1	-0.5	0.0896077	0.22	0.17981	0.294766	0.59	0.1
YOL092W	YPQ1	-0.52	0.0901454	-0.73	0.18118	0.000114	1.04	0.52
YLR222C	UTP13	0.63	0.0901454	-5.11	0.222626	3.91e-115	0.95	1.59
YIR018W	YAP5	-0.5	0.0901454	2.65	0.147963	2.09e-70	-1.39	-1.9
YER020W	GPA2	-0.35	0.0901454	1.43	0.135573	3.21e-25	-1.04	-1.39
YHR171W	ATG7	0.39	0.0901454	1.73	0.160925	3.62e-26	0.76	1.15
YLR433C	CNA1	0.34	0.0902549	-0.09	0.144735	0.606211	-0.45	-0.11
YDR379C-A	SDH6	0.5	0.0905869	1.12	0.180446	1.73e-09	-1.38	-0.88
YGL068W	MNP1	0.5	0.090587	-3.73	0.176626	1.98e-97	0.84	1.33
YGL233W	SEC15	-0.37	0.090587	0.32	0.150236	0.0553339	1.17	0.8
YKL082C	RRP14	-0.5	0.0906423	-1.76	0.16357	4.37e-26	-2.39	-2.89
YDR458C	HEH2	-0.53	0.0906423	0.29	0.149096	0.0736856	-0.14	-0.66
YJR096W	YJR096W	-0.44	0.0906662	2.57	0.174644	6.45e-48	0.15	-0.28
YOR152C	ATG40	0.47	0.0907284	1.33	0.209118	7.09e-10	1.75	2.22
YNL336W	COS1	-0.31	0.0909141	1.22	0.171949	5.37e-12	2.91	2.6
YEL009C	GCN4	0.66	0.0914199	-1.49	0.146798	1.72e-23	-1.69	-1.03
YFL033C	RIM15	0.45	0.0922265	0.24	0.15005	0.146037	-0.22	0.23
YOR154W	SLP1	0.42	0.0922265	0.32	0.149827	0.0483936	-1.47	-1.05
YGL083W	SCY1	0.41	0.0922961	-0.83	0.181357	1.17e-05	0.88	1.29
YGR158C	MTR3	0.47	0.0923203	-1.31	0.197938	1.27e-10	0.49	0.96
YDL121C	YDL121C	0.43	0.0926513	-2.26	0.148599	2.22e-51	-1.25	-0.82
YOR137C	SIA1	-0.66	0.0926908	0.82	0.218881	0.000344	-0.19	-0.84
YML117W	NAB6	-0.41	0.0929095	0.95	0.150498	7.24e-10	-0.44	-0.85
YPL042C	SSN3	0.38	0.0929095	0.21	0.148749	0.213317	-1.48	-1.1
YDR334W	SWR1	0.52	0.0929095	-1.05	0.169117	1.86e-09	-1.11	-0.59
YLR299W	ECM38	-0.34	0.0929592	1.05	0.155463	4.28e-11	0.46	0.12
YGL213C	SKI8	0.37	0.0930603	-0.62	0.145441	4.26e-05	-0.12	0.25
YLR018C	POM34	0.51	0.0933618	-0.59	0.162585	0.000594	-0.79	-0.28
YMR102C	YMR102C	0.37	0.0935662	-0.22	0.156098	0.218949	0.15	0.52
YDL129W	YDL129W	0.62	0.0935662	-0.71	0.199562	0.000736	-1.23	-0.61
YDR137W	RGP1	-0.38	0.0935662	0.18	0.151057	0.304356	-0.19	-0.57
YOL036W	YOL036W	0.36	0.0936585	-0.13	0.142062	0.43079	-1.11	-0.76
YDR487C	RIB3	-0.45	0.0937999	-1.48	0.150168	2.97e-22	0.08	-0.37
YOL095C	HMI1	-0.62	0.0941308	0.1	0.232848	0.722758	-0.08	-0.7
YHR047C	AAP1	-0.35	0.0941887	-2.28	0.152358	2.07e-49	1.41	1.06
YHR181W	SVP26	0.43	0.0944215	-0.6	0.196712	0.00451733	1.55	1.99
YDR130C	FIN1	0.41	0.0945688	0.95	0.144725	1.95e-10	-1.46	-1.05
YPL253C	VIK1	0.45	0.0946527	0.04	0.203192	0.890519	0.7	1.15
YOR293W	RPS10A	0.57	0.0949392	-5.34	0.167346	7.21e-222	0.87	1.44
YPL160W	CDC60	-0.48	0.0953902	-1.59	0.162385	5.23e-22	1.84	1.36
YHR082C	KSP1	0.48	0.0956196	1.07	0.163754	2.08e-10	0.65	1.14
YNL119W	NCS2	0.45	0.0965898	-1.89	0.201721	3.5e-20	1.19	1.64
YKL039W	PTM1	-0.28	0.0965937	-0.64	0.136441	5.97e-06	-0.27	-0.55
YGR243W	MPC3	0.45	0.0967856	0.59	0.140561	6.11e-05	0.66	1.11
YDR126W	SWF1	-0.48	0.0967856	1.29	0.164287	1.53e-14	-0.87	-1.35
YBR258C	SHG1	-0.6	0.0969782	-0.03	0.207163	0.915006	-0.8	-1.4
YBR212W	NGR1	0.35	0.0975299	0.4	0.13878	0.00754441	0.56	0.91
YDR173C	ARG82	-0.42	0.097615	1.3	0.169438	5.74e-14	-0.54	-0.96
YMR196W	YMR196W	-0.47	0.0977654	2.57	0.180877	6.42e-45	0.78	0.31
[truncated: 2,976 more rows]
